# Supplementary material for: Removal of the large inverted repeat from the plastid genome reveals gene dosage effects and leads to increased genome copy number
Source: Nat Plants. 2024 May 27;10(6):923–35. doi: 10.1038/s41477-024-01709-9 (PMC11208156; doi:10.1038/s41477-024-01709-9)
Supplement: Supplementary file 3 — Differential gene expression analysis for RNA-seq and ribo-seq. [file 41477_2024_1709_MOESM3_ESM.xlsx]

## Sheet: Suppl Dataset 1
Supplementary Dataset 1. Analysis of differentially expressed genes by RNA-Seq and Ribo-Seq.

## Sheet: RNA-Seq DEG
ID	Chloroplast gene name	logFC	logCPM	F	PValue	FDR
Nitab4.5_0002646g0020	#N/A	-3.23221	1.7954	39.3227	1.12816e-05	0.190276
Nitab4.5_0003248g0010	#N/A	3.07871	3.29748	24.2798	0.000152573	0.999936
gene-NitaCp073	ndhB	-0.602821	10.5415	19.3107	0.000454895	0.999936
gene-NitaCp097	ndhB	-0.602784	10.5415	19.3057	0.000455437	0.999936
Nitab4.5_0000335g0090	#N/A	-0.815833	6.60228	17.2073	0.000759762	0.999936
Nitab4.5_0000441g0070	#N/A	0.928402	5.68012	15.8818	0.00106917	0.999936
Nitab4.5_0000197g0060	#N/A	-0.822612	6.89777	13.821	0.001878	0.999936
gene-NitaCp096	rps7	-0.475274	9.81774	13.7366	0.00192356	0.999936
gene-NitaCp074	rps7	-0.475066	9.81756	13.7283	0.00192814	0.999936
Nitab4.5_0000149g0250	#N/A	-0.709464	5.07311	13.4982	0.00205921	0.999936
Nitab4.5_0002606g0040	#N/A	2.62962	1.80912	13.457	0.00208373	0.999936
Nitab4.5_0000511g0060	#N/A	-0.787266	7.18289	13.0757	0.00232708	0.999936
Nitab4.5_0003083g0050	#N/A	-1.15115	5.06856	11.8837	0.00332248	0.999936
Nitab4.5_0007738g0080	#N/A	-0.815342	5.66151	11.3039	0.00397561	0.999936
gene-NitaCp077	NitaCp077	-0.814831	5.58697	11.0931	0.00424842	0.999936
gene-NitaCp093	NitaCp093	-0.814831	5.58697	11.0931	0.00424842	0.999936
Nitab4.5_0000113g0260	#N/A	1.73977	2.22048	10.785	0.00468603	0.999936
Nitab4.5_0000435g0100	#N/A	-0.742185	3.97621	10.1742	0.00571368	0.999936
gene-NitaCp049	rps12	-0.517871	9.3555	9.90268	0.00625093	0.999936
gene-NitaCp095	rps12	-0.517885	9.3551	9.89431	0.00626838	0.999936
gene-NitaCp067	rpl23	-0.932569	5.18881	9.77565	0.00652185	0.999936
gene-NitaCp103	rpl23	-0.932569	5.18881	9.77565	0.00652185	0.999936
Nitab4.5_0003384g0010	#N/A	0.977636	3.81188	9.59483	0.00693085	0.999936
Nitab4.5_0002211g0060	#N/A	-0.938758	3.42219	9.55394	0.00702733	0.999936
Nitab4.5_0001478g0220	#N/A	-0.43878	7.91252	9.48633	0.00719023	0.999936
Nitab4.5_0000008g0110	#N/A	-1.8619	1.27389	9.35717	0.0075135	0.999936
gene-NitaCp102	ycf2	-0.63584	8.86989	9.33237	0.00757745	0.999936
gene-NitaCp068	ycf2	-0.635115	8.86959	9.3167	0.00761819	0.999936
gene-NitaCp072	NitaCp072	-0.666776	4.22092	8.9913	0.00852279	0.999936
gene-NitaCp098	NitaCp098	-0.666776	4.22092	8.9913	0.00852279	0.999936
Nitab4.5_0000402g0170	#N/A	0.946977	5.38331	8.5357	0.0100025	0.999936
Nitab4.5_0000798g0150	#N/A	-1.30379	1.13836	8.44989	0.0103128	0.999936
Nitab4.5_0000283g0060	#N/A	0.493241	7.14872	8.44754	0.0103214	0.999936
Nitab4.5_0002668g0030	#N/A	-1.49419	1.04293	8.39432	0.0105196	0.999936
Nitab4.5_0000245g0010	#N/A	-0.96931	2.49712	7.87515	0.0126983	0.999936
Nitab4.5_0001194g0110	#N/A	-0.638391	4.25859	7.84747	0.0128282	0.999936
Nitab4.5_0000349g0200	#N/A	-0.57285	5.45797	7.83845	0.0128708	0.999936
Nitab4.5_0007992g0040	#N/A	-0.678264	3.94506	7.71763	0.013458	0.999936
Nitab4.5_0007908g0030	#N/A	1.47851	0.994513	7.63248	0.0138903	0.999936
Nitab4.5_0002278g0040	#N/A	0.699143	3.50904	7.57749	0.0141779	0.999936
Nitab4.5_0000639g0230	#N/A	0.461212	6.87933	7.44934	0.0148748	0.999936
Nitab4.5_0000200g0030	#N/A	1.8012	0.947745	7.38895	0.0152167	0.999936
Nitab4.5_0000233g0180	#N/A	-1.83597	0.498071	7.3594	0.0153873	0.999936
Nitab4.5_0000030g0370	#N/A	-0.544816	5.97611	7.24913	0.0160434	0.999936
gene-NitaCt133	trnW	0.818477	2.63843	7.07849	0.0171229	0.999936
gene-NitaCp104	rpl2	-0.907391	9.34731	7.06525	0.0172101	0.999936
Nitab4.5_0000109g0350	#N/A	0.961044	3.41992	7.04394	0.0173515	0.999936
gene-NitaCp066	rpl2	-0.905651	9.34898	7.03528	0.0174093	0.999936
Nitab4.5_0000635g0220	#N/A	-1.27404	1.07276	7.03298	0.0174247	0.999936
Nitab4.5_0000018g0080	#N/A	-1.14299	1.52067	7.01131	0.0175706	0.999936
Nitab4.5_0003957g0020	#N/A	-0.46601	5.39683	6.98459	0.0177523	0.999936
gene-NitaCt137	trnV	-0.948141	1.91722	6.96253	0.0179039	0.999936
gene-NitaCt147	trnV	-0.948141	1.91722	6.96253	0.0179039	0.999936
Nitab4.5_0004573g0050	#N/A	-0.605179	4.10127	6.95349	0.0179665	0.999936
Nitab4.5_0000181g0090	#N/A	-0.981099	2.03117	6.94942	0.0179948	0.999936
Nitab4.5_0000241g0150	#N/A	-0.818317	2.15226	6.83282	0.0188264	0.999936
Nitab4.5_0001315g0200	#N/A	-0.905709	2.16398	6.76759	0.0193107	0.999936
Nitab4.5_0001940g0020	#N/A	-0.860472	2.589	6.74446	0.0194859	0.999936
Nitab4.5_0000028g0130	#N/A	-0.939496	1.80893	6.71163	0.0197377	0.999936
Nitab4.5_0000982g0190	#N/A	0.558974	6.11374	6.70695	0.0197738	0.999936
Nitab4.5_0000354g0010	#N/A	-0.892756	4.08437	6.55928	0.0209559	0.999936
Nitab4.5_0000456g0100	#N/A	-0.959396	1.78887	6.48573	0.0215747	0.999936
Nitab4.5_0001231g0030	#N/A	1.15988	1.08268	6.42771	0.0220777	0.999936
Nitab4.5_0000446g0090	#N/A	0.824414	4.52725	6.40764	0.0222548	0.999936
Nitab4.5_0003089g0010	#N/A	0.44474	6.14086	6.40635	0.0222662	0.999936
gene-NitaCt114	#N/A	0.428233	9.09329	6.3913	0.0224002	0.999936
Nitab4.5_0000787g0090	#N/A	-1.94663	0.594174	6.35109	0.0227626	0.999936
Nitab4.5_0003838g0060	#N/A	-0.910292	1.6365	6.21989	0.0239931	0.999936
Nitab4.5_0000811g0030	#N/A	-1.07164	0.95139	6.21533	0.0240372	0.999936
Nitab4.5_0000155g0190	#N/A	-0.755867	3.03678	6.19448	0.0242401	0.999936
Nitab4.5_0001504g0140	#N/A	-1.08925	1.00469	6.14144	0.0247652	0.999936
Nitab4.5_0000175g0030	#N/A	0.607779	3.70018	6.08078	0.0253819	0.999936
Nitab4.5_0002342g0170	#N/A	0.437354	7.6721	6.03228	0.0258877	0.999936
Nitab4.5_0000027g0310	#N/A	-1.04024	1.34073	5.97201	0.0265324	0.999936
Nitab4.5_0007189g0010	#N/A	0.451278	6.43419	5.96969	0.0265576	0.999936
Nitab4.5_0003615g0030	#N/A	-1.10235	1.3772	5.95023	0.0267699	0.999936
Nitab4.5_0000506g0110	#N/A	-0.989765	2.80651	5.93558	0.0269311	0.999936
Nitab4.5_0003410g0050	#N/A	-1.01939	1.2075	5.92989	0.0269939	0.999936
Nitab4.5_0000068g0330	#N/A	0.751081	2.63761	5.81287	0.0283256	0.999936
Nitab4.5_0000595g0110	#N/A	0.715388	3.73241	5.78666	0.028634	0.999936
Nitab4.5_0000917g0020	#N/A	-0.617614	3.02714	5.7778	0.0287392	0.999936
Nitab4.5_0001109g0060	#N/A	0.715836	5.56823	5.77527	0.0287693	0.999936
gene-NitaCp047	#N/A	0.374906	8.29398	5.77162	0.0288129	0.999936
Nitab4.5_0007958g0010	#N/A	0.910834	5.09682	5.7552	0.0290095	0.999936
gene-NitaCp022	#N/A	0.248409	12.6679	5.68679	0.0298456	0.999936
Nitab4.5_0000397g0010	#N/A	0.312191	10.3988	5.68544	0.0298623	0.999936
Nitab4.5_0000223g0180	#N/A	-0.759219	3.03658	5.67169	0.0300339	0.999936
Nitab4.5_0001727g0040	#N/A	-0.970079	2.0227	5.66449	0.0301242	0.999936
Nitab4.5_0001456g0180	#N/A	0.886581	3.15994	5.64123	0.0304179	0.999936
Nitab4.5_0000116g0020	#N/A	-0.881069	2.01505	5.5935	0.031031	0.999936
Nitab4.5_0003259g0010	#N/A	-1.10411	1.33688	5.58639	0.0311236	0.999936
Nitab4.5_0000669g0140	#N/A	-1.0662	1.74579	5.55119	0.0315864	0.999936
Nitab4.5_0000725g0080	#N/A	-0.861271	1.41284	5.36585	0.0341588	0.999936
Nitab4.5_0001735g0090	#N/A	0.577312	5.64508	5.35623	0.0342987	0.999936
Nitab4.5_0001402g0100	#N/A	0.908809	4.98319	5.3199	0.0348334	0.999936
Nitab4.5_0001488g0110	#N/A	0.824975	2.59011	5.27622	0.0354891	0.999936
Nitab4.5_0000397g0280	#N/A	1.06745	1.29091	5.26348	0.0356829	0.999936
Nitab4.5_0001650g0040	#N/A	-0.541009	4.32161	5.25541	0.0358065	0.999936
Nitab4.5_0000207g0100	#N/A	-0.718416	2.75387	5.25449	0.0358205	0.999936
Nitab4.5_0001304g0070	#N/A	-1.03744	1.15724	5.23275	0.0361557	0.999936
Nitab4.5_0000014g0250	#N/A	-0.811188	2.17727	5.2061	0.0365716	0.999936
Nitab4.5_0009314g0040	#N/A	-0.685465	2.78745	5.20159	0.0366425	0.999936
Nitab4.5_0002579g0020	#N/A	-1.09184	1.35579	5.15183	0.0374357	0.999936
Nitab4.5_0000385g0060	#N/A	-1.02327	1.53534	5.14885	0.0374839	0.999936
Nitab4.5_0001386g0020	#N/A	-0.674844	4.52426	5.13332	0.0377359	0.999936
Nitab4.5_0000578g0170	#N/A	-0.696776	2.8426	5.12629	0.0378506	0.999936
Nitab4.5_0001940g0040	#N/A	-0.873316	1.79268	5.11926	0.0379657	0.999936
Nitab4.5_0004867g0020	#N/A	-0.933344	1.71582	5.08948	0.0384577	0.999936
Nitab4.5_0000249g0330	#N/A	-0.890356	2.28111	5.07955	0.0386235	0.999936
Nitab4.5_0002168g0010	#N/A	0.648282	4.75603	5.07286	0.0387357	0.999936
Nitab4.5_0009641g0010	#N/A	1.19379	0.891244	5.06691	0.0388358	0.999936
Nitab4.5_0008249g0020	#N/A	-0.612097	3.23824	5.05972	0.0389571	0.999936
Nitab4.5_0000532g0070	#N/A	-0.989097	2.43998	5.05685	0.0390056	0.999936
Nitab4.5_0003603g0130	#N/A	-0.890554	1.19308	5.03945	0.0393013	0.999936
gene-NitaCp050	#N/A	0.237651	11.7944	5.02699	0.0395147	0.999936
Nitab4.5_0001208g0180	#N/A	-1.08901	1.45524	5.01356	0.0397463	0.999936
gene-NitaCp003	#N/A	0.316489	11.5966	5.01163	0.0397797	0.999936
Nitab4.5_0000610g0290	#N/A	-0.713225	2.05544	4.96641	0.0405716	0.999936
Nitab4.5_0000349g0320	#N/A	-0.966081	1.60826	4.96073	0.0406724	0.999936
Nitab4.5_0001239g0100	#N/A	-0.553694	3.7496	4.94785	0.0409018	0.999936
Nitab4.5_0006988g0030	#N/A	0.869502	3.59262	4.94106	0.0410235	0.999936
Nitab4.5_0003260g0010	#N/A	-1.01049	1.9666	4.93413	0.0411481	0.999936
Nitab4.5_0000073g0530	#N/A	-0.922775	1.53623	4.89916	0.0417833	0.999936
Nitab4.5_0000359g0060	#N/A	-0.687065	2.36736	4.86343	0.0424442	0.999936
Nitab4.5_0000743g0050	#N/A	0.519576	4.53316	4.85597	0.0425838	0.999936
Nitab4.5_0002578g0010	#N/A	-0.692769	2.08364	4.82742	0.0431226	0.999936
Nitab4.5_0000779g0100	#N/A	-0.642804	2.85637	4.80886	0.0434771	0.999936
Nitab4.5_0000308g0230	#N/A	-0.786367	2.09002	4.8086	0.043482	0.999936
Nitab4.5_0001925g0140	#N/A	0.923231	1.60361	4.7892	0.0438563	0.999936
Nitab4.5_0001114g0030	#N/A	-0.544343	3.69498	4.7868	0.0439028	0.999936
Nitab4.5_0003181g0020	#N/A	0.706642	2.42441	4.78644	0.0439099	0.999936
Nitab4.5_0000980g0090	#N/A	0.437287	7.06878	4.77393	0.0441536	0.999936
Nitab4.5_0001270g0030	#N/A	-0.780649	1.9904	4.77275	0.0441767	0.999936
gene-NitaCp046	#N/A	0.327404	9.55199	4.76819	0.0442659	0.999936
Nitab4.5_0000676g0010	#N/A	0.510617	4.68969	4.76597	0.0443094	0.999936
Nitab4.5_0000207g0020	#N/A	-0.763681	2.35666	4.75481	0.044529	0.999936
Nitab4.5_0004057g0040	#N/A	-0.687235	2.38238	4.75014	0.0446212	0.999936
Nitab4.5_0000723g0080	#N/A	-0.829611	1.91059	4.73966	0.044829	0.999936
Nitab4.5_0000223g0030	#N/A	-1.08067	1.17082	4.73878	0.0448466	0.999936
Nitab4.5_0003522g0010	#N/A	-0.630591	2.81429	4.7378	0.0448661	0.999936
Nitab4.5_0001180g0150	#N/A	0.660226	3.27967	4.72936	0.0450346	0.999936
Nitab4.5_0005973g0010	#N/A	0.827631	2.60165	4.69669	0.0456933	0.999936
Nitab4.5_0006836g0010	#N/A	0.399685	6.16464	4.6879	0.0458724	0.999936
Nitab4.5_0002281g0090	#N/A	-0.818424	1.45153	4.62666	0.0471434	0.999936
Nitab4.5_0001891g0050	#N/A	0.449059	5.00011	4.62198	0.0472422	0.999936
Nitab4.5_0000178g0220	#N/A	1.30324	1.56615	4.60031	0.0477028	0.999936
Nitab4.5_0007738g0070	#N/A	-0.471034	4.94043	4.59495	0.0478174	0.999936
Nitab4.5_0002646g0010	#N/A	1.20941	0.899526	4.57788	0.0481852	0.999936
Nitab4.5_0000076g0100	#N/A	1.04388	1.14339	4.57193	0.048314	0.999936
Nitab4.5_0002601g0080	#N/A	-0.84373	1.63385	4.54631	0.0488735	0.999936
Nitab4.5_0004944g0040	#N/A	-0.430079	5.50615	4.53569	0.0491077	0.999936
Nitab4.5_0000723g0120	#N/A	-0.854142	1.15812	4.53494	0.0491244	0.999936
Nitab4.5_0001912g0020	#N/A	0.46028	5.26027	4.53424	0.0491398	0.999936
Nitab4.5_0000017g0240	#N/A	-0.715405	3.42102	4.50457	0.0498014	0.999936
Nitab4.5_0000104g0330	#N/A	-0.806955	1.57318	4.49876	0.0499321	0.999936
Nitab4.5_0002584g0060	#N/A	-0.758413	1.55859	4.4808	0.0503391	0.999936
Nitab4.5_0002267g0090	#N/A	-1.052	1.27274	4.47521	0.0504664	0.999936
Nitab4.5_0000753g0180	#N/A	0.680355	2.45048	4.47161	0.0505486	0.999936
Nitab4.5_0000140g0010	#N/A	0.669163	4.10437	4.47076	0.0505681	0.999936
Nitab4.5_0000863g0210	#N/A	-0.566995	3.55078	4.46063	0.0508005	0.999936
Nitab4.5_0000209g0010	#N/A	-0.612271	3.13267	4.44594	0.0511396	0.999936
Nitab4.5_0001101g0100	#N/A	-0.557965	2.87073	4.40014	0.0522144	0.999936
Nitab4.5_0001756g0090	#N/A	0.780803	3.83769	4.39439	0.052351	0.999936
Nitab4.5_0000505g0080	#N/A	0.34894	6.83789	4.38263	0.0526321	0.999936
Nitab4.5_0002295g0010	#N/A	-0.706321	2.11552	4.38082	0.0526755	0.999936
Nitab4.5_0001986g0040	#N/A	-0.70047	1.75804	4.36011	0.053175	0.999936
Nitab4.5_0002093g0200	#N/A	-0.713229	2.87643	4.35925	0.053196	0.999936
Nitab4.5_0000041g0320	#N/A	-0.992523	1.62797	4.35317	0.0533438	0.999936
Nitab4.5_0001540g0080	#N/A	-0.456229	4.49497	4.34004	0.0536646	0.999936
Nitab4.5_0000042g0030	#N/A	-0.717179	2.22698	4.33686	0.0537426	0.999936
Nitab4.5_0002334g0110	#N/A	0.684636	4.3161	4.33642	0.0537535	0.999936
Nitab4.5_0000155g0140	#N/A	-0.825855	2.20808	4.30565	0.0545157	0.999936
Nitab4.5_0002389g0130	#N/A	0.885971	1.54093	4.29941	0.0546716	0.999936
Nitab4.5_0000003g0780	#N/A	0.451448	5.36479	4.29676	0.054738	0.999936
Nitab4.5_0000356g0010	#N/A	1.21813	1.52871	4.29182	0.0548621	0.999936
Nitab4.5_0003323g0030	#N/A	0.493068	5.04537	4.2848	0.0550392	0.999936
Nitab4.5_0001769g0180	#N/A	-0.63921	2.74878	4.2802	0.0551554	0.999936
Nitab4.5_0000170g0050	#N/A	0.501625	4.33985	4.27987	0.0551638	0.999936
Nitab4.5_0004979g0100	#N/A	0.859372	1.22292	4.27755	0.0552227	0.999936
Nitab4.5_0004176g0030	#N/A	-0.358514	6.11054	4.26795	0.0554665	0.999936
Nitab4.5_0001967g0010	#N/A	-0.940352	1.65485	4.24883	0.0559563	0.999936
Nitab4.5_0000500g0210	#N/A	-0.885845	3.17338	4.24689	0.0560062	0.999936
Nitab4.5_0000244g0350	#N/A	-0.868435	1.85543	4.24296	0.0561078	0.999936
Nitab4.5_0003831g0050	#N/A	0.831339	3.85606	4.2322	0.0563863	0.999936
Nitab4.5_0004281g0060	#N/A	-0.772136	3.10689	4.22674	0.0565286	0.999936
Nitab4.5_0003012g0130	#N/A	0.708485	2.10541	4.21619	0.0568042	0.999936
Nitab4.5_0000575g0160	#N/A	-0.753407	2.56773	4.21466	0.0568443	0.999936
Nitab4.5_0002076g0140	#N/A	-0.741082	2.57299	4.18611	0.0575986	0.999936
Nitab4.5_0000422g0040	#N/A	-0.582343	3.14093	4.17949	0.0577753	0.999936
Nitab4.5_0005031g0050	#N/A	-0.426435	4.44451	4.17161	0.0579863	0.999936
Nitab4.5_0001383g0170	#N/A	0.59924	3.70205	4.17158	0.057987	0.999936
Nitab4.5_0001338g0140	#N/A	-0.708289	2.44953	4.16435	0.0581815	0.999936
Nitab4.5_0000382g0130	#N/A	-0.535971	3.85218	4.15464	0.0584439	0.999936
Nitab4.5_0003823g0070	#N/A	-0.710119	1.92248	4.14583	0.0586832	0.999936
Nitab4.5_0001286g0050	#N/A	1.08204	1.17272	4.14259	0.0587715	0.999936
Nitab4.5_0000391g0270	#N/A	-0.594067	3.28707	4.14249	0.0587741	0.999936
Nitab4.5_0001424g0070	#N/A	-0.4674	5.01287	4.14249	0.0587742	0.999936
Nitab4.5_0002724g0150	#N/A	0.361794	6.86585	4.13102	0.059088	0.999936
Nitab4.5_0000244g0140	#N/A	-0.697632	2.43495	4.11818	0.0594415	0.999936
Nitab4.5_0001268g0020	#N/A	0.700212	2.63319	4.09837	0.0599916	0.999936
Nitab4.5_0006823g0010	#N/A	-0.75666	2.31252	4.08999	0.0602263	0.999936
Nitab4.5_0000132g0250	#N/A	1.04377	1.06695	4.08478	0.0603727	0.999936
Nitab4.5_0007883g0020	#N/A	0.610647	3.92176	4.08377	0.0604011	0.999936
Nitab4.5_0003757g0140	#N/A	0.270379	8.81501	4.08313	0.060419	0.999936
Nitab4.5_0000073g0400	#N/A	0.8517	2.37653	4.06781	0.0608524	0.999936
Nitab4.5_0001233g0040	#N/A	-0.857571	1.58345	4.05077	0.0613384	0.999936
Nitab4.5_0008329g0050	#N/A	0.710132	4.88496	4.04269	0.0615706	0.999936
Nitab4.5_0000286g0120	#N/A	-0.822293	1.42871	4.04179	0.0615967	0.999936
Nitab4.5_0003966g0010	#N/A	0.830585	1.60043	4.03403	0.0618206	0.999936
Nitab4.5_0001225g0090	#N/A	-0.534024	3.61714	4.03298	0.061851	0.999936
Nitab4.5_0000209g0030	#N/A	-0.520262	5.43352	4.02735	0.0620141	0.999936
Nitab4.5_0001955g0110	#N/A	-0.909995	0.946297	4.02202	0.0621691	0.999936
Nitab4.5_0000109g0410	#N/A	-0.559124	4.44272	4.0099	0.0625232	0.999936
Nitab4.5_0002587g0130	#N/A	-0.969143	0.943955	4.00707	0.0626064	0.999936
Nitab4.5_0000578g0200	#N/A	-0.680689	2.0459	4.00405	0.0626949	0.999936
Nitab4.5_0001044g0070	#N/A	1.02935	1.43678	4.00042	0.0628018	0.999936
Nitab4.5_0000795g0060	#N/A	0.966678	1.32544	4.00032	0.0628049	0.999936
Nitab4.5_0002518g0040	#N/A	0.772276	1.89594	3.99359	0.0630034	0.999936
Nitab4.5_0000111g0030	#N/A	-0.630302	2.15732	3.99228	0.0630424	0.999936
Nitab4.5_0003173g0050	#N/A	-0.890692	1.33576	3.98924	0.0631322	0.999936
gene-NitaCt119	#N/A	0.393765	5.89599	3.98387	0.0632917	0.999936
Nitab4.5_0000315g0190	#N/A	-0.435601	5.21746	3.98334	0.0633075	0.999936
Nitab4.5_0000011g0060	#N/A	0.536716	4.90366	3.97618	0.0635208	0.999936
Nitab4.5_0000442g0060	#N/A	-0.661195	2.67127	3.97037	0.0636948	0.999936
Nitab4.5_0000101g0200	#N/A	-0.684188	2.54797	3.95959	0.0640187	0.999936
Nitab4.5_0000295g0060	#N/A	-0.653317	3.40384	3.95301	0.0642172	0.999936
gene-NitaMt015	#N/A	-0.655182	2.3235	3.94693	0.0644015	0.999936
gene-NitaCr111	#N/A	-0.37687	9.37102	3.94213	0.0645473	0.999936
gene-NitaCr106	#N/A	-0.37659	9.37093	3.93722	0.0646971	0.999936
Nitab4.5_0000059g0230	#N/A	-0.688475	2.97832	3.93401	0.0647951	0.999936
Nitab4.5_0007257g0040	#N/A	0.431393	5.3974	3.93327	0.0648178	0.999936
Nitab4.5_0000845g0230	#N/A	-0.756673	2.22845	3.91121	0.0654963	0.999936
Nitab4.5_0000306g0170	#N/A	0.705899	2.71994	3.90892	0.0655674	0.999936
Nitab4.5_0000501g0040	#N/A	-0.769849	1.56328	3.89261	0.0660752	0.999936
Nitab4.5_0001076g0060	#N/A	-0.982399	1.68966	3.88886	0.0661926	0.999936
Nitab4.5_0001364g0020	#N/A	-0.736473	2.09732	3.88626	0.0662739	0.999936
Nitab4.5_0000959g0110	#N/A	0.500526	4.38922	3.88517	0.0663083	0.999936
Nitab4.5_0002229g0060	#N/A	0.377298	7.30834	3.88401	0.0663447	0.999936
Nitab4.5_0001467g0010	#N/A	-1.05373	1.3166	3.87932	0.0664924	0.999936
Nitab4.5_0002055g0120	#N/A	0.878188	1.6492	3.87429	0.0666509	0.999936
Nitab4.5_0001781g0190	#N/A	-0.475079	7.95381	3.86849	0.0668346	0.999936
Nitab4.5_0001719g0060	#N/A	-0.4896	5.95098	3.86688	0.0668857	0.999936
Nitab4.5_0000564g0380	#N/A	-0.576868	2.6592	3.85726	0.0671917	0.999936
Nitab4.5_0001718g0020	#N/A	-0.810471	1.79761	3.84523	0.0675766	0.999936
Nitab4.5_0000020g0040	#N/A	-0.727306	2.01052	3.83645	0.0678592	0.999936
Nitab4.5_0000380g0160	#N/A	-0.792313	1.86807	3.82012	0.0683887	0.999936
Nitab4.5_0002221g0070	#N/A	-0.829208	1.58034	3.81308	0.0686183	0.999936
Nitab4.5_0000195g0050	#N/A	-0.822185	1.14658	3.78721	0.0694704	0.999936
Nitab4.5_0000444g0220	#N/A	0.60649	2.63059	3.77328	0.0699342	0.999936
Nitab4.5_0001565g0090	#N/A	-0.68754	1.42674	3.77061	0.0700236	0.999936
Nitab4.5_0000092g0320	#N/A	-0.513463	4.43449	3.763	0.070279	0.999936
Nitab4.5_0000278g0120	#N/A	-0.459858	3.74305	3.76077	0.0703541	0.999936
Nitab4.5_0004728g0030	#N/A	-0.338028	7.5302	3.75008	0.0707149	0.999936
Nitab4.5_0001488g0070	#N/A	-0.899092	1.38511	3.74531	0.0708769	0.999936
Nitab4.5_0001701g0120	#N/A	-1.04902	1.32141	3.73976	0.0710658	0.999936
Nitab4.5_0003858g0050	#N/A	-0.753719	1.73763	3.73932	0.0710806	0.999936
Nitab4.5_0000247g0020	#N/A	-0.651133	2.39001	3.73878	0.071099	0.999936
Nitab4.5_0000875g0070	#N/A	-0.477538	3.80473	3.73326	0.0712875	0.999936
Nitab4.5_0003408g0080	#N/A	-0.717448	1.64798	3.73291	0.0712994	0.999936
Nitab4.5_0000375g0100	#N/A	-0.811484	1.39476	3.72753	0.0714837	0.999936
Nitab4.5_0000116g0500	#N/A	-0.564726	2.85283	3.72568	0.0715474	0.999936
Nitab4.5_0001044g0130	#N/A	-0.622829	2.57843	3.7237	0.0716151	0.999936
Nitab4.5_0001263g0060	#N/A	-0.641402	1.98717	3.72121	0.0717008	0.999936
Nitab4.5_0005362g0040	#N/A	0.794362	1.42886	3.71651	0.071863	0.999936
Nitab4.5_0003953g0040	#N/A	0.653749	2.16771	3.70508	0.0722589	0.999936
Nitab4.5_0000036g0270	#N/A	-0.982817	1.11746	3.70389	0.0723	0.999936
Nitab4.5_0000982g0170	#N/A	0.434541	5.91854	3.70235	0.0723537	0.999936
Nitab4.5_0001580g0060	#N/A	-1.00616	1.53225	3.68299	0.0730311	0.999936
Nitab4.5_0000844g0340	#N/A	-0.474576	4.69621	3.67658	0.0732572	0.999936
Nitab4.5_0004273g0010	#N/A	-0.762708	2.04113	3.67049	0.0734724	0.999936
Nitab4.5_0007282g0040	#N/A	-0.621239	2.71749	3.66872	0.0735353	0.999936
Nitab4.5_0000039g0170	#N/A	0.260741	8.37845	3.66035	0.0738329	0.999936
Nitab4.5_0000907g0090	#N/A	0.529955	5.20376	3.65644	0.0739725	0.999936
Nitab4.5_0000264g0020	#N/A	0.628789	2.88902	3.65282	0.0741017	0.999936
Nitab4.5_0001815g0090	#N/A	1.13609	1.91183	3.65133	0.074155	0.999936
Nitab4.5_0001301g0090	#N/A	0.571955	2.70998	3.64109	0.0745231	0.999936
Nitab4.5_0001815g0010	#N/A	-0.911449	1.22883	3.63774	0.0746437	0.999936
Nitab4.5_0000030g0080	#N/A	-0.73335	2.6231	3.6356	0.074721	0.999936
Nitab4.5_0000178g0190	#N/A	1.10801	2.07049	3.63556	0.0747225	0.999936
Nitab4.5_0000207g0360	#N/A	-0.902639	1.01848	3.63218	0.074845	0.999936
Nitab4.5_0002063g0030	#N/A	1.11724	1.26135	3.62997	0.0749249	0.999936
Nitab4.5_0005122g0040	#N/A	-0.542628	4.11736	3.62188	0.0752191	0.999936
Nitab4.5_0000753g0130	#N/A	1.06727	1.082	3.61703	0.0753958	0.999936
Nitab4.5_0000270g0080	#N/A	0.423938	5.00674	3.61083	0.0756227	0.999936
Nitab4.5_0000633g0010	#N/A	-0.731171	2.14099	3.60995	0.0756549	0.999936
Nitab4.5_0003466g0050	#N/A	-0.909507	1.74252	3.60859	0.075705	0.999936
Nitab4.5_0003914g0030	#N/A	1.20521	0.751818	3.60791	0.0757299	0.999936
Nitab4.5_0000582g0120	#N/A	-0.578927	4.09604	3.60328	0.0759002	0.999936
Nitab4.5_0006861g0010	#N/A	-0.864098	3.29238	3.59531	0.0761944	0.999936
Nitab4.5_0000318g0130	#N/A	-0.592701	2.86402	3.5936	0.0762574	0.999936
Nitab4.5_0002354g0110	#N/A	0.272871	8.30059	3.59347	0.0762625	0.999936
Nitab4.5_0004624g0020	#N/A	-0.853528	1.45184	3.59228	0.0763064	0.999936
Nitab4.5_0001225g0220	#N/A	-0.576334	2.66431	3.58378	0.076622	0.999936
Nitab4.5_0007834g0040	#N/A	0.79868	2.40471	3.58373	0.0766239	0.999936
Nitab4.5_0000963g0070	#N/A	-0.887536	1.60129	3.58323	0.0766425	0.999936
Nitab4.5_0002980g0100	#N/A	-0.568707	2.69138	3.58314	0.0766458	0.999936
Nitab4.5_0000468g0100	#N/A	0.398635	5.52819	3.58079	0.0767336	0.999936
Nitab4.5_0003412g0030	#N/A	-0.631299	2.38396	3.58059	0.076741	0.999936
Nitab4.5_0000970g0130	#N/A	-0.61304	2.06299	3.5595	0.0775323	0.999936
Nitab4.5_0000653g0130	#N/A	-0.524189	3.24604	3.55704	0.0776253	0.999936
Nitab4.5_0000743g0100	#N/A	-0.416273	6.78796	3.55452	0.0777206	0.999936
Nitab4.5_0000305g0330	#N/A	-0.778929	4.89523	3.54618	0.0780373	0.999936
Nitab4.5_0002531g0110	#N/A	-0.972742	1.27078	3.53621	0.0784174	0.999936
Nitab4.5_0001217g0020	#N/A	-0.59877	2.75792	3.53039	0.0786406	0.999936
Nitab4.5_0000775g0060	#N/A	-0.475817	3.31165	3.52971	0.0786668	0.999936
Nitab4.5_0000486g0240	#N/A	-0.720476	2.70644	3.52962	0.0786703	0.999936
Nitab4.5_0002045g0130	#N/A	-0.555783	2.92394	3.52941	0.0786784	0.999936
Nitab4.5_0000272g0060	#N/A	-0.612095	3.59251	3.52467	0.0788606	0.999936
Nitab4.5_0002991g0030	#N/A	0.299676	6.99628	3.51484	0.0792404	0.999936
Nitab4.5_0000533g0130	#N/A	-0.595168	2.85561	3.51343	0.0792948	0.999936
Nitab4.5_0000016g0160	#N/A	0.672568	1.90859	3.5127	0.0793232	0.999936
Nitab4.5_0000002g0340	#N/A	-0.688711	1.39037	3.51093	0.0793922	0.999936
Nitab4.5_0000168g0120	#N/A	0.856068	2.89248	3.50607	0.0795808	0.999936
Nitab4.5_0002629g0100	#N/A	-0.621099	2.11236	3.50524	0.0796134	0.999936
Nitab4.5_0004203g0060	#N/A	1.29437	0.725515	3.50111	0.0797745	0.999936
Nitab4.5_0001204g0100	#N/A	0.923741	2.36713	3.49535	0.0799995	0.999936
Nitab4.5_0000754g0270	#N/A	0.406177	4.93376	3.49127	0.0801595	0.999936
Nitab4.5_0000062g0390	#N/A	0.475643	4.45332	3.48789	0.0802927	0.999936
Nitab4.5_0000044g0210	#N/A	-0.660885	2.60852	3.48666	0.0803409	0.999936
Nitab4.5_0004701g0060	#N/A	-0.574545	2.84756	3.48535	0.0803927	0.999936
Nitab4.5_0000583g0150	#N/A	0.695556	2.90341	3.48427	0.0804352	0.999936
gene-NitaCp008	#N/A	0.265842	12.5898	3.48347	0.0804665	0.999936
Nitab4.5_0000111g0120	#N/A	0.915266	1.06755	3.47555	0.0807797	0.999936
Nitab4.5_0002304g0070	#N/A	-0.501939	3.72969	3.46601	0.0811587	0.999936
Nitab4.5_0000309g0040	#N/A	0.914991	1.05984	3.45957	0.0814158	0.999936
Nitab4.5_0005357g0010	#N/A	-0.441244	4.20332	3.44591	0.0819646	0.999936
Nitab4.5_0003413g0010	#N/A	0.798775	1.58759	3.43023	0.0825995	0.999936
Nitab4.5_0000178g0130	#N/A	-0.702331	1.61911	3.42832	0.0826776	0.999936
Nitab4.5_0001295g0090	#N/A	-0.582816	2.06534	3.42827	0.0826793	0.999936
Nitab4.5_0001140g0090	#N/A	-0.927465	0.886561	3.41072	0.0833978	0.999936
Nitab4.5_0004605g0010	#N/A	-0.718476	2.2012	3.40995	0.0834298	0.999936
Nitab4.5_0001552g0150	#N/A	-0.452719	4.1317	3.40751	0.0835303	0.999936
Nitab4.5_0000088g0100	#N/A	0.842307	1.81674	3.39853	0.0839015	0.999936
Nitab4.5_0000005g0520	#N/A	-0.503022	3.46768	3.39288	0.0841358	0.999936
Nitab4.5_0000107g0220	#N/A	-0.405215	5.09713	3.37602	0.0848408	0.999936
Nitab4.5_0000132g0290	#N/A	0.599248	2.31784	3.37328	0.0849556	0.999936
Nitab4.5_0004028g0020	#N/A	-1.16959	0.83114	3.35635	0.0856715	0.999936
Nitab4.5_0006512g0090	#N/A	-0.692063	2.11344	3.34909	0.0859806	0.999936
Nitab4.5_0004214g0060	#N/A	-0.581436	2.68663	3.3476	0.0860441	0.999936
Nitab4.5_0001494g0150	#N/A	-1.02562	1.23335	3.34369	0.0862116	0.999936
Nitab4.5_0000525g0010	#N/A	-0.560574	2.62642	3.34004	0.086368	0.999936
Nitab4.5_0002257g0050	#N/A	0.808407	1.24229	3.33817	0.0864482	0.999936
Nitab4.5_0000569g0090	#N/A	-0.7951	1.36187	3.3361	0.0865369	0.999936
Nitab4.5_0000035g0010	#N/A	-0.429047	5.05112	3.33194	0.086716	0.999936
Nitab4.5_0005673g0030	#N/A	-0.626891	2.34796	3.3303	0.086787	0.999936
Nitab4.5_0004640g0010	#N/A	0.617951	3.19321	3.32136	0.0871734	0.999936
Nitab4.5_0000334g0230	#N/A	-0.448839	4.14177	3.31376	0.0875041	0.999936
Nitab4.5_0000249g0200	#N/A	-0.531772	2.42586	3.31329	0.0875242	0.999936
Nitab4.5_0002877g0040	#N/A	-0.995078	1.55551	3.31217	0.0875733	0.999936
Nitab4.5_0004646g0080	#N/A	0.70621	3.52648	3.31138	0.0876076	0.999936
Nitab4.5_0006746g0010	#N/A	-1.2285	0.907149	3.31049	0.0876464	0.999936
Nitab4.5_0002029g0050	#N/A	-0.885639	0.921809	3.31048	0.0876471	0.999936
Nitab4.5_0000143g0290	#N/A	0.906714	1.79458	3.30856	0.0877308	0.999936
Nitab4.5_0002040g0070	#N/A	-0.832792	1.41377	3.30416	0.0879233	0.999936
Nitab4.5_0002897g0040	#N/A	-0.652178	2.44731	3.30013	0.0881001	0.999936
Nitab4.5_0001539g0030	#N/A	0.822294	1.59445	3.28993	0.0885496	0.999936
Nitab4.5_0002576g0030	#N/A	-0.531377	3.53683	3.28635	0.0887079	0.999936
Nitab4.5_0001885g0040	#N/A	-0.742549	1.886	3.28268	0.0888705	0.999936
Nitab4.5_0001706g0020	#N/A	-0.562143	3.27058	3.28193	0.0889036	0.999936
Nitab4.5_0001146g0160	#N/A	0.502719	3.76594	3.26835	0.0895092	0.999936
Nitab4.5_0001328g0020	#N/A	-0.720847	2.37057	3.26804	0.089523	0.999936
Nitab4.5_0001078g0010	#N/A	-0.902493	0.867393	3.26514	0.0896527	0.999936
Nitab4.5_0004081g0030	#N/A	-0.80959	1.43132	3.26177	0.0898043	0.999936
Nitab4.5_0000383g0080	#N/A	0.406339	4.26424	3.25964	0.0898999	0.999936
Nitab4.5_0001364g0040	#N/A	-0.47368	3.84871	3.25895	0.0899312	0.999936
Nitab4.5_0000063g0120	#N/A	0.488824	3.5263	3.25865	0.0899443	0.999936
Nitab4.5_0002751g0040	#N/A	-0.95769	1.37983	3.2568	0.090028	0.999936
Nitab4.5_0002018g0080	#N/A	-0.91886	1.22368	3.25525	0.0900978	0.999936
Nitab4.5_0000045g0400	#N/A	-0.694405	1.25333	3.25291	0.0902032	0.999936
Nitab4.5_0001619g0050	#N/A	-0.456913	3.92022	3.25253	0.0902203	0.999936
Nitab4.5_0000116g0330	#N/A	0.892824	0.987479	3.24942	0.0903609	0.999936
Nitab4.5_0000172g0320	#N/A	-0.665054	1.60443	3.24321	0.0906426	0.999936
Nitab4.5_0002046g0020	#N/A	-0.812365	1.44747	3.24245	0.090677	0.999936
Nitab4.5_0000604g0150	#N/A	1.31082	0.920772	3.23569	0.0909853	0.999936
Nitab4.5_0002901g0070	#N/A	-0.794926	1.48156	3.23337	0.091091	0.999936
Nitab4.5_0001935g0020	#N/A	-0.611489	3.81366	3.21989	0.0917096	0.999936
Nitab4.5_0002256g0020	#N/A	1.44429	1.30815	3.21851	0.0917731	0.999936
Nitab4.5_0000101g0360	#N/A	-0.64257	2.89271	3.21419	0.0919727	0.999936
Nitab4.5_0001536g0070	#N/A	-1.04279	2.26918	3.21304	0.0920259	0.999936
Nitab4.5_0005785g0030	#N/A	-0.429325	4.40403	3.2126	0.0920461	0.999936
Nitab4.5_0002842g0090	#N/A	-0.892037	1.1763	3.21198	0.0920747	0.999936
Nitab4.5_0000037g0240	#N/A	1.50688	1.25204	3.20838	0.0922415	0.999936
Nitab4.5_0002580g0040	#N/A	-0.597843	3.09733	3.20559	0.0923709	0.999936
Nitab4.5_0000693g0040	#N/A	0.649331	2.07014	3.20013	0.0926251	0.999936
Nitab4.5_0000472g0180	#N/A	-0.698388	1.4064	3.19932	0.0926627	0.999936
Nitab4.5_0003524g0040	#N/A	-0.530295	2.94052	3.19267	0.0929739	0.999936
Nitab4.5_0000494g0010	#N/A	-0.50251	3.81782	3.19057	0.0930723	0.999936
Nitab4.5_0001915g0160	#N/A	-0.578781	4.5283	3.18889	0.0931508	0.999936
Nitab4.5_0000934g0090	#N/A	-0.599792	4.234	3.18635	0.0932699	0.999936
Nitab4.5_0000409g0140	#N/A	-0.61809	2.79691	3.17633	0.0937423	0.999936
Nitab4.5_0000443g0170	#N/A	-0.607463	3.38472	3.16754	0.0941594	0.999936
Nitab4.5_0000553g0030	#N/A	-0.604541	2.26955	3.16533	0.0942645	0.999936
Nitab4.5_0001399g0050	#N/A	-0.430134	4.02207	3.16438	0.0943097	0.999936
Nitab4.5_0001913g0170	#N/A	-0.352273	5.26926	3.1627	0.0943895	0.999936
Nitab4.5_0000017g0230	#N/A	-0.504061	3.61398	3.16191	0.0944274	0.999936
Nitab4.5_0001700g0060	#N/A	0.533596	3.34842	3.1492	0.0950356	0.999936
Nitab4.5_0001180g0140	#N/A	0.795372	2.33564	3.14349	0.0953107	0.999936
Nitab4.5_0000785g0230	#N/A	-0.66626	2.25779	3.1378	0.0955855	0.999936
Nitab4.5_0000019g0190	#N/A	0.827839	1.90702	3.13386	0.0957765	0.999936
Nitab4.5_0000153g0030	#N/A	0.702191	2.36758	3.12634	0.096142	0.999936
Nitab4.5_0000059g0530	#N/A	-0.722815	2.37986	3.12537	0.0961894	0.999936
Nitab4.5_0000007g0010	#N/A	-0.237911	9.14076	3.12173	0.0963671	0.999936
Nitab4.5_0001770g0160	#N/A	-0.473071	3.51383	3.12081	0.0964119	0.999936
Nitab4.5_0000980g0380	#N/A	0.767924	1.74826	3.10757	0.0970621	0.999936
Nitab4.5_0000279g0060	#N/A	0.765554	1.89443	3.10238	0.097318	0.999936
gene-NitaMp061	#N/A	0.372571	5.27698	3.09637	0.0976157	0.999936
Nitab4.5_0000335g0110	#N/A	-0.722086	2.14468	3.09417	0.0977253	0.999936
Nitab4.5_0001005g0100	#N/A	-0.511373	3.62351	3.09289	0.0977885	0.999936
Nitab4.5_0000492g0070	#N/A	-0.389863	5.69758	3.08863	0.0980006	0.999936
Nitab4.5_0000346g0040	#N/A	-0.578333	2.59578	3.08448	0.0982079	0.999936
Nitab4.5_0000413g0120	#N/A	-0.533855	2.36886	3.0791	0.0984773	0.999936
Nitab4.5_0004421g0010	#N/A	0.974891	1.51497	3.07523	0.0986716	0.999936
Nitab4.5_0005522g0030	#N/A	-0.611604	1.9531	3.07444	0.0987111	0.999936
Nitab4.5_0000030g0490	#N/A	-0.66767	2.23818	3.06741	0.0990655	0.999936
Nitab4.5_0000073g0060	#N/A	0.322884	8.09636	3.06598	0.0991377	0.999936
Nitab4.5_0003156g0050	#N/A	-0.762386	1.09213	3.0656	0.0991572	0.999936
Nitab4.5_0000203g0040	#N/A	0.352693	6.31297	3.05929	0.0994768	0.999936
Nitab4.5_0006826g0020	#N/A	-0.490723	4.27126	3.04798	0.100052	0.999936
Nitab4.5_0001301g0070	#N/A	0.852213	1.55992	3.04768	0.100068	0.999936
Nitab4.5_0000388g0020	#N/A	-0.726669	1.624	3.04748	0.100078	0.999936
Nitab4.5_0002995g0010	#N/A	-0.51814	5.02508	3.04202	0.100358	0.999936
Nitab4.5_0000783g0190	#N/A	-0.753029	1.70536	3.03702	0.100614	0.999936
Nitab4.5_0001076g0100	#N/A	-0.612498	2.8359	3.03594	0.10067	0.999936
Nitab4.5_0003691g0030	#N/A	-0.748813	3.92229	3.0313	0.10091	0.999936
Nitab4.5_0003011g0090	#N/A	-0.652228	1.57114	3.02975	0.100989	0.999936
Nitab4.5_0001301g0020	#N/A	0.946311	1.94844	3.02709	0.101127	0.999936
Nitab4.5_0000436g0090	#N/A	-0.526746	4.65382	3.02347	0.101314	0.999936
Nitab4.5_0001591g0200	#N/A	-0.514394	2.87518	3.01528	0.10174	0.999936
Nitab4.5_0002944g0120	#N/A	0.86318	1.09159	3.01436	0.101788	0.999936
Nitab4.5_0000442g0080	#N/A	-0.545342	2.64532	3.01345	0.101836	0.999936
Nitab4.5_0003348g0040	#N/A	0.722397	2.19835	3.01185	0.101919	0.999936
Nitab4.5_0000650g0230	#N/A	-0.512411	2.58814	3.00832	0.102104	0.999936
Nitab4.5_0000851g0020	#N/A	-0.438719	3.56915	3.00813	0.102114	0.999936
Nitab4.5_0000141g0270	#N/A	-0.628102	2.77278	3.00788	0.102127	0.999936
Nitab4.5_0002482g0070	#N/A	0.815272	2.02825	3.00745	0.10215	0.999936
Nitab4.5_0000030g0390	#N/A	-0.942329	1.26672	3.00663	0.102193	0.999936
Nitab4.5_0000611g0060	#N/A	-0.513481	3.02713	3.00385	0.102338	0.999936
Nitab4.5_0000525g0290	#N/A	0.579996	2.96524	3.00296	0.102385	0.999936
Nitab4.5_0004854g0020	#N/A	-0.615206	2.63786	2.99919	0.102584	0.999936
Nitab4.5_0005545g0030	#N/A	0.421582	3.87072	2.99803	0.102644	0.999936
Nitab4.5_0005495g0030	#N/A	-0.954727	0.902798	2.9959	0.102757	0.999936
Nitab4.5_0002194g0020	#N/A	-0.497335	3.64932	2.99386	0.102865	0.999936
Nitab4.5_0006134g0070	#N/A	-0.487566	3.13912	2.98839	0.103154	0.999936
Nitab4.5_0000003g0480	#N/A	0.488601	3.09169	2.98518	0.103324	0.999936
Nitab4.5_0002937g0040	#N/A	-0.393302	5.63679	2.98353	0.103412	0.999936
Nitab4.5_0000021g0350	#N/A	-0.646322	2.38391	2.97816	0.103698	0.999936
Nitab4.5_0007178g0030	#N/A	-0.654688	2.70264	2.96882	0.104197	0.999936
Nitab4.5_0000130g0210	#N/A	-0.530893	3.12494	2.96639	0.104328	0.999936
Nitab4.5_0001508g0010	#N/A	-0.613985	2.90498	2.96539	0.104382	0.999936
Nitab4.5_0004010g0050	#N/A	-0.502012	4.41871	2.9645	0.10443	0.999936
Nitab4.5_0000440g0090	#N/A	-0.773842	0.905686	2.96438	0.104436	0.999936
Nitab4.5_0000607g0100	#N/A	-0.712241	1.76831	2.96353	0.104482	0.999936
Nitab4.5_0000588g0110	#N/A	-0.434331	3.67652	2.96172	0.104579	0.999936
Nitab4.5_0003660g0040	#N/A	-0.513757	2.93103	2.9607	0.104634	0.999936
Nitab4.5_0000982g0200	#N/A	0.329808	7.38052	2.95905	0.104723	0.999936
Nitab4.5_0003319g0010	#N/A	-0.968269	1.21729	2.95649	0.104861	0.999936
Nitab4.5_0000334g0200	#N/A	-0.59014	3.23591	2.94549	0.105458	0.999936
Nitab4.5_0000726g0010	#N/A	-0.517598	3.54564	2.94337	0.105573	0.999936
Nitab4.5_0002229g0200	#N/A	0.49166	2.99183	2.9396	0.105779	0.999936
Nitab4.5_0000231g0430	#N/A	-0.812038	1.10751	2.93917	0.105803	0.999936
Nitab4.5_0000037g0020	#N/A	-0.671643	2.89384	2.93832	0.105849	0.999936
Nitab4.5_0000134g0030	#N/A	-0.350282	6.34683	2.93015	0.106297	0.999936
Nitab4.5_0000618g0010	#N/A	0.840823	1.70464	2.9301	0.1063	0.999936
Nitab4.5_0000050g0040	#N/A	0.704739	1.8343	2.92285	0.106699	0.999936
Nitab4.5_0004987g0080	#N/A	0.699669	3.07113	2.91564	0.107098	0.999936
Nitab4.5_0003281g0090	#N/A	0.295774	6.19464	2.90965	0.10743	0.999936
Nitab4.5_0001286g0040	#N/A	-0.4364	6.48302	2.90609	0.107629	0.999936
Nitab4.5_0000084g0100	#N/A	-0.754144	1.5296	2.90491	0.107694	0.999936
Nitab4.5_0000062g0070	#N/A	-0.490729	2.55727	2.90122	0.107901	0.999936
Nitab4.5_0004557g0030	#N/A	0.378672	4.33665	2.89873	0.10804	0.999936
Nitab4.5_0001915g0140	#N/A	-0.492852	4.76979	2.89705	0.108134	0.999936
Nitab4.5_0000083g0100	#N/A	0.822939	0.928716	2.89578	0.108206	0.999936
Nitab4.5_0001620g0010	#N/A	0.796008	2.37286	2.89531	0.108232	0.999936
Nitab4.5_0003132g0110	#N/A	-0.602216	2.23207	2.8946	0.108272	0.999936
Nitab4.5_0000676g0150	#N/A	-1.00213	2.56009	2.8886	0.108609	0.999936
Nitab4.5_0003242g0020	#N/A	-0.870011	1.28493	2.88529	0.108796	0.999936
Nitab4.5_0002478g0050	#N/A	-0.474579	3.42742	2.88409	0.108864	0.999936
Nitab4.5_0000335g0050	#N/A	-0.795933	1.36731	2.88251	0.108953	0.999936
Nitab4.5_0001176g0070	#N/A	-0.674091	1.48644	2.88222	0.10897	0.999936
Nitab4.5_0001036g0010	#N/A	-0.701353	1.64047	2.87784	0.109218	0.999936
Nitab4.5_0000297g0150	#N/A	0.404071	3.85137	2.87611	0.109316	0.999936
Nitab4.5_0000273g0020	#N/A	-0.767095	1.15856	2.86568	0.109911	0.999936
Nitab4.5_0001645g0080	#N/A	-0.668978	2.908	2.85247	0.11067	0.999936
Nitab4.5_0000288g0130	#N/A	-0.605139	3.9744	2.85174	0.110712	0.999936
Nitab4.5_0002071g0030	#N/A	-0.857672	1.98156	2.85117	0.110744	0.999936
Nitab4.5_0000296g0030	#N/A	0.915476	2.12989	2.8507	0.110772	0.999936
Nitab4.5_0002093g0060	#N/A	0.773335	3.14283	2.84629	0.111027	0.999936
Nitab4.5_0001056g0010	#N/A	-0.604357	2.16406	2.84565	0.111064	0.999936
Nitab4.5_0000049g0170	#N/A	-0.573087	1.93337	2.84529	0.111085	0.999936
Nitab4.5_0000008g0220	#N/A	-0.733827	2.31969	2.84509	0.111096	0.999936
Nitab4.5_0003062g0020	#N/A	-1.17537	1.08849	2.84417	0.11115	0.999936
Nitab4.5_0002567g0110	#N/A	-0.245379	7.18586	2.84226	0.11126	0.999936
Nitab4.5_0000242g0090	#N/A	-0.635036	1.8563	2.84116	0.111324	0.999936
Nitab4.5_0000428g0470	#N/A	-0.901691	1.33639	2.84115	0.111325	0.999936
Nitab4.5_0000312g0160	#N/A	-0.552443	3.27286	2.83906	0.111446	0.999936
Nitab4.5_0000877g0050	#N/A	-0.776605	1.89201	2.83328	0.111783	0.999936
Nitab4.5_0000300g0150	#N/A	-0.584174	2.76323	2.83239	0.111835	0.999936
Nitab4.5_0002343g0030	#N/A	-0.404756	3.89829	2.83065	0.111936	0.999936
Nitab4.5_0002616g0040	#N/A	0.785594	1.39648	2.82562	0.112231	0.999936
Nitab4.5_0001433g0070	#N/A	-0.641946	2.0189	2.82128	0.112486	0.999936
Nitab4.5_0000295g0030	#N/A	-0.547967	3.5739	2.82113	0.112494	0.999936
Nitab4.5_0000837g0090	#N/A	0.862878	1.24158	2.81795	0.112682	0.999936
Nitab4.5_0000053g0210	#N/A	-0.701852	1.92984	2.81602	0.112796	0.999936
Nitab4.5_0004743g0150	#N/A	-0.768031	2.27552	2.80325	0.113552	0.999936
Nitab4.5_0000850g0090	#N/A	-0.882966	1.47588	2.80044	0.11372	0.999936
Nitab4.5_0006089g0070	#N/A	0.520944	4.06749	2.80042	0.113721	0.999936
Nitab4.5_0002245g0110	#N/A	-0.912871	0.8007	2.7986	0.113829	0.999936
Nitab4.5_0000416g0090	#N/A	0.768409	2.12903	2.79269	0.114182	0.999936
Nitab4.5_0004959g0030	#N/A	-0.714035	2.33647	2.78333	0.114744	0.999936
Nitab4.5_0003448g0010	#N/A	-0.786785	1.45569	2.78211	0.114818	0.999936
gene-NitaCt138	#N/A	-0.360609	6.20513	2.77869	0.115024	0.999936
Nitab4.5_0001231g0010	#N/A	-0.297493	8.8492	2.77657	0.115152	0.999936
Nitab4.5_0001332g0120	#N/A	-0.37578	5.50213	2.77638	0.115164	0.999936
Nitab4.5_0000496g0040	#N/A	-0.487197	2.94239	2.77549	0.115218	0.999936
Nitab4.5_0000923g0040	#N/A	-0.477926	4.01727	2.77171	0.115447	0.999936
gene-NitaCt146	#N/A	-0.359431	6.20636	2.77162	0.115453	0.999936
Nitab4.5_0001800g0010	#N/A	-0.605918	4.40977	2.7706	0.115514	0.999936
Nitab4.5_0003945g0150	#N/A	-0.915018	1.1175	2.76917	0.115601	0.999936
Nitab4.5_0003495g0040	#N/A	-0.709747	1.42279	2.76825	0.115657	0.999936
Nitab4.5_0003395g0010	#N/A	0.599931	2.4437	2.7607	0.116117	0.999936
Nitab4.5_0000952g0030	#N/A	-0.627631	2.04929	2.75868	0.116241	0.999936
Nitab4.5_0001772g0070	#N/A	-0.827185	1.21746	2.75765	0.116304	0.999936
Nitab4.5_0000002g0590	#N/A	-0.503908	3.14326	2.7554	0.116442	0.999936
Nitab4.5_0000716g0250	#N/A	-0.480778	2.81666	2.7544	0.116503	0.999936
Nitab4.5_0002321g0010	#N/A	-0.407312	3.9499	2.75303	0.116587	0.999936
Nitab4.5_0003476g0010	#N/A	-0.367089	5.49611	2.75277	0.116603	0.999936
Nitab4.5_0000037g0220	#N/A	-0.333945	5.73097	2.75231	0.116631	0.999936
Nitab4.5_0003796g0010	#N/A	-0.347319	6.52029	2.75138	0.116688	0.999936
gene-NitaCp015	#N/A	0.179164	13.5984	2.75106	0.116708	0.999936
Nitab4.5_0000170g0160	#N/A	-0.58928	2.28225	2.75047	0.116744	0.999936
Nitab4.5_0000021g0390	#N/A	0.644301	3.08264	2.74708	0.116953	0.999936
Nitab4.5_0000689g0030	#N/A	0.796158	1.28601	2.74023	0.117376	0.999936
Nitab4.5_0002707g0040	#N/A	0.821012	2.24392	2.74003	0.117389	0.999936
Nitab4.5_0001423g0100	#N/A	-0.458743	3.10615	2.73958	0.117416	0.999936
Nitab4.5_0004317g0030	#N/A	-0.606322	2.80897	2.73866	0.117474	0.999936
Nitab4.5_0000194g0280	#N/A	-0.400233	5.21708	2.73843	0.117487	0.999936
Nitab4.5_0001434g0050	#N/A	0.334981	6.2136	2.73695	0.117579	0.999936
Nitab4.5_0000283g0160	#N/A	-0.405587	4.06869	2.72577	0.118276	0.999936
Nitab4.5_0000798g0080	#N/A	-0.306784	4.99767	2.72481	0.118335	0.999936
Nitab4.5_0001496g0050	#N/A	-0.818433	1.53974	2.72385	0.118395	0.999936
Nitab4.5_0002087g0040	#N/A	0.325816	5.30411	2.72356	0.118414	0.999936
Nitab4.5_0003152g0170	#N/A	0.580472	3.17406	2.71738	0.118801	0.999936
Nitab4.5_0000330g0040	#N/A	-0.516753	3.03298	2.71556	0.118915	0.999936
Nitab4.5_0002393g0010	#N/A	-0.666305	2.86542	2.71545	0.118922	0.999936
Nitab4.5_0001180g0220	#N/A	-0.802229	1.08012	2.71369	0.119033	0.999936
Nitab4.5_0000903g0080	#N/A	-0.45045	3.69531	2.71332	0.119056	0.999936
Nitab4.5_0000855g0120	#N/A	-0.529791	2.07339	2.71273	0.119093	0.999936
Nitab4.5_0003434g0050	#N/A	0.326932	6.48711	2.71186	0.119148	0.999936
Nitab4.5_0001657g0060	#N/A	-0.374281	4.21919	2.7114	0.119177	0.999936
Nitab4.5_0001802g0030	#N/A	0.252068	7.6703	2.71113	0.119194	0.999936
Nitab4.5_0001956g0040	#N/A	-0.606874	2.12372	2.71097	0.119204	0.999936
Nitab4.5_0002438g0050	#N/A	-0.488056	3.98183	2.70823	0.119377	0.999936
Nitab4.5_0000482g0050	#N/A	-0.623266	2.11884	2.7073	0.119436	0.999936
Nitab4.5_0000767g0030	#N/A	-0.795246	1.86108	2.70628	0.1195	0.999936
Nitab4.5_0001614g0060	#N/A	-0.68065	2.129	2.70601	0.119517	0.999936
Nitab4.5_0000087g0130	#N/A	-0.415509	4.7021	2.70562	0.119542	0.999936
Nitab4.5_0001696g0070	#N/A	-0.322115	5.99988	2.70522	0.119568	0.999936
Nitab4.5_0000023g0710	#N/A	-0.531561	2.7625	2.70055	0.119864	0.999936
Nitab4.5_0000633g0160	#N/A	-0.530349	3.67088	2.70044	0.119871	0.999936
Nitab4.5_0001273g0030	#N/A	-0.824041	0.90709	2.696	0.120153	0.999936
Nitab4.5_0000002g0210	#N/A	-0.708103	0.974103	2.69231	0.120388	0.999936
Nitab4.5_0002545g0120	#N/A	-0.638862	2.03859	2.69227	0.120391	0.999936
Nitab4.5_0000467g0100	#N/A	-0.707728	1.14487	2.69082	0.120483	0.999936
Nitab4.5_0000070g0170	#N/A	-0.515811	2.22319	2.69061	0.120497	0.999936
Nitab4.5_0001301g0040	#N/A	0.355564	4.47506	2.68985	0.120545	0.999936
Nitab4.5_0000042g0050	#N/A	-0.503954	4.60206	2.68888	0.120607	0.999936
Nitab4.5_0000647g0200	#N/A	-0.409725	5.06054	2.68838	0.120639	0.999936
Nitab4.5_0000170g0080	#N/A	-0.606673	1.84844	2.68817	0.120653	0.999936
Nitab4.5_0001169g0030	#N/A	-0.76476	2.58315	2.68719	0.120715	0.999936
Nitab4.5_0000125g0310	#N/A	0.954206	0.962387	2.68671	0.120746	0.999936
Nitab4.5_0001714g0080	#N/A	-0.511809	2.81938	2.68505	0.120853	0.999936
Nitab4.5_0003520g0030	#N/A	-0.47615	3.48177	2.68334	0.120962	0.999936
Nitab4.5_0001448g0030	#N/A	0.265346	7.0413	2.67746	0.12134	0.999936
Nitab4.5_0004251g0100	#N/A	-0.706518	2.42442	2.67653	0.1214	0.999936
Nitab4.5_0001714g0160	#N/A	-0.753055	1.94939	2.67202	0.121691	0.999936
Nitab4.5_0000411g0040	#N/A	-0.420833	3.54107	2.67102	0.121756	0.999936
Nitab4.5_0000978g0230	#N/A	-0.704227	1.06788	2.66412	0.122204	0.999936
Nitab4.5_0001663g0160	#N/A	-0.322164	6.0803	2.66332	0.122256	0.999936
Nitab4.5_0000368g0020	#N/A	0.306541	5.60263	2.66203	0.122339	0.999936
Nitab4.5_0000676g0240	#N/A	-0.540857	2.69286	2.65416	0.122853	0.999936
gene-NitaCt130	#N/A	0.686296	1.37221	2.65324	0.122913	0.999936
Nitab4.5_0003825g0010	#N/A	-0.718067	1.90367	2.65256	0.122958	0.999936
Nitab4.5_0002728g0090	#N/A	-0.952923	1.23853	2.64983	0.123137	0.999936
Nitab4.5_0003141g0030	#N/A	-0.864898	0.935155	2.64908	0.123186	0.999936
Nitab4.5_0000080g0170	#N/A	-0.638374	1.48545	2.64888	0.123199	0.999936
Nitab4.5_0001443g0010	#N/A	-0.705347	1.55994	2.64516	0.123443	0.999936
Nitab4.5_0002532g0050	#N/A	-0.749396	1.29631	2.64506	0.12345	0.999936
Nitab4.5_0005206g0020	#N/A	0.292036	5.44047	2.64485	0.123464	0.999936
Nitab4.5_0000280g0020	#N/A	-0.548908	2.73775	2.64381	0.123532	0.999936
Nitab4.5_0000985g0020	#N/A	0.620007	1.60493	2.639	0.123849	0.999936
Nitab4.5_0002231g0050	#N/A	-0.572618	2.20966	2.63539	0.124088	0.999936
Nitab4.5_0000068g0010	#N/A	-0.527606	3.11791	2.63251	0.124278	0.999936
Nitab4.5_0002602g0010	#N/A	-0.449987	2.79066	2.63207	0.124308	0.999936
Nitab4.5_0002542g0050	#N/A	-0.590696	3.11715	2.63075	0.124395	0.999936
Nitab4.5_0000110g0440	#N/A	0.652049	2.08772	2.62876	0.124528	0.999936
Nitab4.5_0000060g0040	#N/A	0.237268	7.53742	2.62715	0.124635	0.999936
Nitab4.5_0005042g0050	#N/A	-0.529353	2.83819	2.61786	0.125255	0.999936
Nitab4.5_0000960g0100	#N/A	0.896477	0.758362	2.61688	0.125321	0.999936
Nitab4.5_0005035g0030	#N/A	-0.606273	2.20168	2.61659	0.12534	0.999936
Nitab4.5_0001089g0080	#N/A	-0.514052	2.20863	2.61441	0.125486	0.999936
Nitab4.5_0001714g0130	#N/A	0.673903	1.82077	2.6117	0.125668	0.999936
Nitab4.5_0000256g0170	#N/A	0.331173	6.35398	2.60211	0.126315	0.999936
Nitab4.5_0001719g0030	#N/A	-0.516198	2.50108	2.60168	0.126344	0.999936
Nitab4.5_0004234g0030	#N/A	0.468466	3.24099	2.60039	0.126431	0.999936
Nitab4.5_0000309g0010	#N/A	-0.544577	1.93821	2.59806	0.126589	0.999936
Nitab4.5_0000101g0300	#N/A	0.651506	2.35753	2.59603	0.126727	0.999936
Nitab4.5_0000136g0140	#N/A	-0.508286	2.52165	2.59572	0.126748	0.999936
Nitab4.5_0000368g0200	#N/A	0.82899	1.13631	2.59473	0.126815	0.999936
Nitab4.5_0000003g0940	#N/A	0.243573	7.9843	2.59291	0.126939	0.999936
Nitab4.5_0000039g0090	#N/A	-0.765365	1.44541	2.59249	0.126967	0.999936
Nitab4.5_0003408g0110	#N/A	-0.517178	2.9734	2.59224	0.126985	0.999936
Nitab4.5_0000141g0240	#N/A	-0.425165	2.72347	2.59193	0.127006	0.999936
Nitab4.5_0003777g0010	#N/A	-0.572623	2.75849	2.59077	0.127084	0.999936
Nitab4.5_0000037g0180	#N/A	-0.501089	2.4819	2.58844	0.127244	0.999936
Nitab4.5_0000675g0010	#N/A	-0.568759	2.91935	2.58707	0.127337	0.999936
Nitab4.5_0000439g0010	#N/A	-0.399351	3.93213	2.5838	0.12756	0.999936
Nitab4.5_0002668g0050	#N/A	0.881505	2.70455	2.58233	0.127661	0.999936
Nitab4.5_0000705g0190	#N/A	-0.577948	2.1934	2.57894	0.127894	0.999936
Nitab4.5_0007507g0010	#N/A	-0.586739	3.21901	2.57887	0.127899	0.999936
Nitab4.5_0004841g0060	#N/A	-0.627648	1.17226	2.57761	0.127986	0.999936
Nitab4.5_0000381g0170	#N/A	-0.442162	4.27696	2.57697	0.12803	0.999936
Nitab4.5_0001542g0150	#N/A	-0.588033	2.6194	2.57678	0.128042	0.999936
Nitab4.5_0001485g0010	#N/A	0.751389	1.31384	2.57304	0.1283	0.999936
Nitab4.5_0000306g0020	#N/A	-0.563171	2.33057	2.57195	0.128375	0.999936
Nitab4.5_0005699g0010	#N/A	-0.483574	2.59723	2.57086	0.12845	0.999936
Nitab4.5_0000241g0130	#N/A	-0.400588	4.3914	2.57037	0.128484	0.999936
Nitab4.5_0001776g0060	#N/A	0.493966	3.63812	2.56898	0.12858	0.999936
Nitab4.5_0000123g0030	#N/A	-0.512671	2.75223	2.56874	0.128597	0.999936
Nitab4.5_0000050g0060	#N/A	-0.605085	2.80141	2.56661	0.128744	0.999936
Nitab4.5_0002367g0030	#N/A	-0.584659	1.78343	2.56068	0.129155	0.999936
Nitab4.5_0001105g0150	#N/A	0.741394	1.32376	2.5547	0.129572	0.999936
Nitab4.5_0000707g0250	#N/A	-0.51603	2.7903	2.55159	0.129789	0.999936
Nitab4.5_0000980g0360	#N/A	0.488624	2.93833	2.55066	0.129854	0.999936
Nitab4.5_0000244g0110	#N/A	0.479683	3.02696	2.54832	0.130018	0.999936
Nitab4.5_0000110g0600	#N/A	-0.461483	9.01273	2.54794	0.130044	0.999936
Nitab4.5_0001478g0210	#N/A	-0.466072	4.18214	2.54778	0.130056	0.999936
Nitab4.5_0001476g0010	#N/A	-0.381844	4.25773	2.5458	0.130194	0.999936
Nitab4.5_0001639g0080	#N/A	-0.925852	0.843962	2.54509	0.130244	0.999936
Nitab4.5_0002992g0100	#N/A	-0.56843	3.24552	2.54428	0.130301	0.999936
Nitab4.5_0001618g0340	#N/A	0.714563	1.23622	2.54372	0.13034	0.999936
Nitab4.5_0002887g0080	#N/A	-0.56929	4.12645	2.54346	0.130358	0.999936
Nitab4.5_0000175g0200	#N/A	-0.633835	2.81912	2.54271	0.130411	0.999936
Nitab4.5_0000777g0030	#N/A	-0.605758	2.88346	2.54092	0.130537	0.999936
Nitab4.5_0000768g0030	#N/A	-0.48425	2.76497	2.53956	0.130633	0.999936
Nitab4.5_0001134g0170	#N/A	-0.761878	1.35981	2.5364	0.130856	0.999936
Nitab4.5_0001955g0150	#N/A	-0.304435	5.29135	2.53598	0.130886	0.999936
Nitab4.5_0000082g0260	#N/A	-0.639904	1.86115	2.53526	0.130937	0.999936
Nitab4.5_0005200g0020	#N/A	-0.721717	1.08717	2.52851	0.131415	0.999936
Nitab4.5_0000457g0390	#N/A	-0.550518	2.29134	2.52661	0.131549	0.999936
Nitab4.5_0005073g0010	#N/A	-0.476454	4.44176	2.52611	0.131585	0.999936
Nitab4.5_0000009g0480	#N/A	-0.282903	5.98959	2.52537	0.131638	0.999936
Nitab4.5_0002611g0060	#N/A	-0.684895	1.51027	2.51937	0.132065	0.999936
gene-NitaCp079	#N/A	0.261345	6.67702	2.5173	0.132213	0.999936
Nitab4.5_0000422g0150	#N/A	0.861957	1.92969	2.51681	0.132248	0.999936
Nitab4.5_0002456g0070	#N/A	-0.706206	2.03701	2.51283	0.132533	0.999936
Nitab4.5_0001027g0180	#N/A	-0.5314	2.45571	2.51197	0.132595	0.999936
Nitab4.5_0000381g0360	#N/A	-0.461128	3.51272	2.51138	0.132637	0.999936
Nitab4.5_0002067g0060	#N/A	-0.596762	2.22145	2.51002	0.132735	0.999936
Nitab4.5_0002421g0040	#N/A	-0.729798	2.1696	2.50374	0.133187	0.999936
Nitab4.5_0000700g0030	#N/A	0.662027	1.7712	2.50334	0.133215	0.999936
Nitab4.5_0003774g0060	#N/A	-0.480551	3.88422	2.50217	0.1333	0.999936
Nitab4.5_0003282g0080	#N/A	-0.798323	1.47623	2.49637	0.13372	0.999936
Nitab4.5_0001945g0060	#N/A	-0.566034	2.19822	2.49478	0.133835	0.999936
Nitab4.5_0001871g0030	#N/A	-0.675246	1.94316	2.49445	0.133859	0.999936
Nitab4.5_0000085g0320	#N/A	-0.631053	1.42368	2.49224	0.13402	0.999936
Nitab4.5_0001464g0080	#N/A	-0.586762	2.14649	2.49105	0.134106	0.999936
Nitab4.5_0004300g0190	#N/A	-0.676816	1.34218	2.48906	0.134251	0.999936
Nitab4.5_0000676g0300	#N/A	-0.716798	1.77843	2.48898	0.134257	0.999936
Nitab4.5_0000362g0110	#N/A	0.57572	2.05153	2.48871	0.134276	0.999936
gene-NitaCr105	#N/A	-0.444206	5.47384	2.48786	0.134338	0.999936
gene-NitaCr112	#N/A	-0.444206	5.47384	2.48786	0.134338	0.999936
Nitab4.5_0002986g0120	#N/A	-0.395411	4.33022	2.48529	0.134526	0.999936
Nitab4.5_0001323g0070	#N/A	-0.402627	3.5923	2.48416	0.134608	0.999936
Nitab4.5_0000002g0320	#N/A	-0.550508	2.90464	2.48287	0.134702	0.999936
Nitab4.5_0001083g0020	#N/A	-0.628043	2.00032	2.48179	0.134781	0.999936
Nitab4.5_0001205g0070	#N/A	-0.59431	1.44179	2.48177	0.134783	0.999936
Nitab4.5_0000697g0170	#N/A	0.840099	1.52374	2.48085	0.13485	0.999936
Nitab4.5_0002093g0260	#N/A	-0.620135	2.59186	2.47936	0.13496	0.999936
Nitab4.5_0004781g0050	#N/A	-0.587406	1.96686	2.47816	0.135048	0.999936
Nitab4.5_0000564g0070	#N/A	-0.662043	1.68306	2.47738	0.135105	0.999936
Nitab4.5_0000197g0030	#N/A	-0.426873	2.94766	2.47693	0.135138	0.999936
Nitab4.5_0000241g0060	#N/A	-0.535677	2.97979	2.4768	0.135148	0.999936
Nitab4.5_0000866g0190	#N/A	-0.612582	1.47253	2.4762	0.135191	0.999936
Nitab4.5_0000577g0030	#N/A	-0.590757	2.29745	2.47616	0.135194	0.999936
Nitab4.5_0002887g0130	#N/A	-0.592859	1.88739	2.47423	0.135336	0.999936
Nitab4.5_0000008g0290	#N/A	-0.923596	1.19026	2.47357	0.135385	0.999936
Nitab4.5_0005586g0040	#N/A	-0.616718	2.37242	2.47178	0.135517	0.999936
Nitab4.5_0000525g0240	#N/A	-0.425395	4.36278	2.46523	0.136	0.999936
Nitab4.5_0000005g0300	#N/A	-0.596742	2.06213	2.46466	0.136043	0.999936
Nitab4.5_0004227g0040	#N/A	-0.56923	2.23789	2.46405	0.136088	0.999936
Nitab4.5_0000121g0260	#N/A	-1.02666	0.647892	2.46343	0.136133	0.999936
Nitab4.5_0003727g0030	#N/A	0.538663	2.34619	2.4631	0.136158	0.999936
Nitab4.5_0003540g0100	#N/A	-0.790601	2.11845	2.46256	0.136198	0.999936
Nitab4.5_0001294g0030	#N/A	-0.70545	1.93864	2.46125	0.136295	0.999936
Nitab4.5_0000071g0350	#N/A	0.308876	5.95868	2.45931	0.136439	0.999936
Nitab4.5_0000207g0160	#N/A	-0.515101	3.00161	2.45719	0.136596	0.999936
gene-NitaCp053	#N/A	0.179894	11.1062	2.45516	0.136748	0.999936
Nitab4.5_0003729g0010	#N/A	-0.407942	4.10371	2.45497	0.136762	0.999936
Nitab4.5_0002661g0120	#N/A	-0.565546	2.70275	2.45151	0.13702	0.999936
Nitab4.5_0003285g0020	#N/A	0.776579	0.983639	2.44987	0.137143	0.999936
Nitab4.5_0001842g0020	#N/A	-0.735627	1.63314	2.44882	0.137221	0.999936
gene-NitaCp019	#N/A	0.206105	14.8343	2.44785	0.137293	0.999936
Nitab4.5_0000021g0920	#N/A	-0.404694	4.34326	2.43818	0.13802	0.999936
Nitab4.5_0000755g0060	#N/A	-0.236496	7.17915	2.43625	0.138165	0.999936
Nitab4.5_0000457g0150	#N/A	-0.657747	2.54908	2.43512	0.13825	0.999936
Nitab4.5_0000770g0040	#N/A	-0.636512	2.11038	2.43479	0.138276	0.999936
Nitab4.5_0000280g0230	#N/A	-0.468183	2.81276	2.43104	0.138559	0.999936
Nitab4.5_0000178g0080	#N/A	0.740195	1.0513	2.43072	0.138584	0.999936
Nitab4.5_0000681g0020	#N/A	-0.519061	3.25692	2.43065	0.138588	0.999936
Nitab4.5_0000900g0040	#N/A	0.490778	2.98159	2.4296	0.138668	0.999936
Nitab4.5_0003291g0010	#N/A	0.632491	1.69368	2.42594	0.138946	0.999936
Nitab4.5_0000053g0220	#N/A	-0.643695	2.73368	2.42527	0.138997	0.999936
Nitab4.5_0000733g0190	#N/A	-0.709246	2.04722	2.42487	0.139027	0.999936
Nitab4.5_0000110g0410	#N/A	-0.49188	3.83671	2.42303	0.139167	0.999936
Nitab4.5_0001509g0060	#N/A	-0.666859	1.45317	2.42252	0.139206	0.999936
Nitab4.5_0000202g0090	#N/A	0.432325	2.91181	2.41762	0.13958	0.999936
Nitab4.5_0005780g0010	#N/A	-0.429158	4.63446	2.41162	0.140039	0.999936
Nitab4.5_0000052g0420	#N/A	-0.431132	2.9348	2.41075	0.140105	0.999936
Nitab4.5_0005428g0070	#N/A	0.945054	1.07114	2.40879	0.140256	0.999936
Nitab4.5_0000003g0700	#N/A	-0.578297	3.02625	2.40479	0.140563	0.999936
Nitab4.5_0003144g0010	#N/A	-0.746105	1.31183	2.40345	0.140667	0.999936
Nitab4.5_0000043g0320	#N/A	0.311532	5.43211	2.40059	0.140888	0.999936
Nitab4.5_0002113g0080	#N/A	-0.466349	4.13045	2.39773	0.141109	0.999936
Nitab4.5_0000653g0020	#N/A	0.727578	1.06821	2.3975	0.141127	0.999936
Nitab4.5_0000381g0220	#N/A	-0.636152	2.834	2.39328	0.141454	0.999936
Nitab4.5_0002568g0020	#N/A	-0.242033	7.38636	2.39204	0.14155	0.999936
Nitab4.5_0001032g0030	#N/A	0.55896	2.09612	2.39086	0.141642	0.999936
Nitab4.5_0003423g0020	#N/A	-0.386201	3.74078	2.38988	0.141718	0.999936
Nitab4.5_0004605g0110	#N/A	0.463942	2.9609	2.38693	0.141948	0.999936
Nitab4.5_0004860g0010	#N/A	0.58685	1.90116	2.38554	0.142056	0.999936
Nitab4.5_0000283g0220	#N/A	0.352856	3.95483	2.38517	0.142085	0.999936
Nitab4.5_0002673g0060	#N/A	-0.726877	1.55575	2.38363	0.142206	0.999936
Nitab4.5_0000334g0300	#N/A	-0.693942	1.59963	2.38245	0.142297	0.999936
Nitab4.5_0000080g0190	#N/A	-0.414021	3.31148	2.38107	0.142405	0.999936
Nitab4.5_0002314g0020	#N/A	-0.467479	3.79563	2.37961	0.14252	0.999936
Nitab4.5_0000255g0070	#N/A	0.411891	3.81934	2.37832	0.142621	0.999936
Nitab4.5_0001342g0010	#N/A	0.470219	2.54098	2.3783	0.142623	0.999936
Nitab4.5_0001892g0060	#N/A	0.635327	1.62173	2.37746	0.142689	0.999936
Nitab4.5_0005699g0030	#N/A	-0.740781	1.11894	2.37724	0.142706	0.999936
Nitab4.5_0005528g0090	#N/A	-0.466826	3.0245	2.37249	0.143079	0.999936
Nitab4.5_0002152g0020	#N/A	-0.67761	2.61508	2.37089	0.143205	0.999936
Nitab4.5_0001320g0080	#N/A	-0.633253	4.00977	2.37003	0.143273	0.999936
Nitab4.5_0000624g0040	#N/A	0.404524	3.66702	2.36961	0.143306	0.999936
Nitab4.5_0002788g0080	#N/A	-0.597989	1.80167	2.36919	0.143339	0.999936
Nitab4.5_0006318g0100	#N/A	-0.605745	1.29992	2.36762	0.143463	0.999936
Nitab4.5_0000559g0020	#N/A	-0.575307	2.58617	2.36523	0.143652	0.999936
Nitab4.5_0000467g0120	#N/A	-0.355679	4.40453	2.36355	0.143785	0.999936
Nitab4.5_0001106g0060	#N/A	0.77876	1.92733	2.36181	0.143922	0.999936
Nitab4.5_0004854g0030	#N/A	0.502818	2.53105	2.35801	0.144224	0.999936
Nitab4.5_0002155g0080	#N/A	-0.557396	2.18665	2.35735	0.144277	0.999936
Nitab4.5_0003511g0020	#N/A	0.531441	2.4806	2.3562	0.144368	0.999936
Nitab4.5_0002844g0040	#N/A	-0.598371	3.50441	2.35572	0.144407	0.999936
Nitab4.5_0001468g0050	#N/A	-0.610483	1.89551	2.35432	0.144518	0.999936
Nitab4.5_0000422g0080	#N/A	-0.418913	3.53862	2.3538	0.14456	0.999936
Nitab4.5_0000264g0100	#N/A	-0.528905	2.60426	2.35198	0.144705	0.999936
Nitab4.5_0000006g0140	#N/A	-0.415726	4.20337	2.35128	0.144761	0.999936
Nitab4.5_0000976g0260	#N/A	-0.686304	1.26915	2.35114	0.144772	0.999936
Nitab4.5_0000716g0030	#N/A	-0.665621	3.11033	2.35006	0.144858	0.999936
Nitab4.5_0002270g0040	#N/A	-0.720524	1.7309	2.34819	0.145008	0.999936
Nitab4.5_0000222g0070	#N/A	-0.696265	1.06935	2.34581	0.145198	0.999936
Nitab4.5_0000804g0160	#N/A	-0.345351	4.46361	2.3416	0.145537	0.999936
Nitab4.5_0000141g0290	#N/A	-0.536848	3.04911	2.34129	0.145561	0.999936
Nitab4.5_0005003g0120	#N/A	-0.583076	1.97661	2.34103	0.145582	0.999936
Nitab4.5_0002313g0050	#N/A	-0.626299	1.41884	2.33923	0.145727	0.999936
Nitab4.5_0000212g0220	#N/A	-0.424457	5.03751	2.3328	0.146246	0.999936
Nitab4.5_0003965g0070	#N/A	-0.639838	1.32018	2.33098	0.146393	0.999936
Nitab4.5_0002904g0080	#N/A	-0.441511	4.21676	2.33027	0.14645	0.999936
Nitab4.5_0000022g0050	#N/A	0.272363	5.69876	2.32915	0.146541	0.999936
Nitab4.5_0000225g0020	#N/A	-0.729613	2.06907	2.32883	0.146567	0.999936
Nitab4.5_0000363g0280	#N/A	-0.627445	2.18141	2.32424	0.14694	0.999936
Nitab4.5_0001323g0010	#N/A	-0.334387	6.14477	2.32198	0.147124	0.999936
Nitab4.5_0002347g0150	#N/A	0.569809	1.90295	2.32182	0.147137	0.999936
Nitab4.5_0000185g0040	#N/A	-1.0035	1.29814	2.3194	0.147334	0.999936
Nitab4.5_0000970g0140	#N/A	-0.615075	1.90773	2.31544	0.147658	0.999936
Nitab4.5_0000575g0170	#N/A	-0.750592	2.25861	2.31519	0.147678	0.999936
Nitab4.5_0004268g0030	#N/A	-0.438256	3.69001	2.30883	0.1482	0.999936
Nitab4.5_0000715g0120	#N/A	0.722024	2.15995	2.30692	0.148357	0.999936
Nitab4.5_0000916g0020	#N/A	-0.438551	4.1385	2.30394	0.148603	0.999936
Nitab4.5_0008166g0010	#N/A	-0.454386	3.10476	2.30325	0.148659	0.999936
Nitab4.5_0000559g0180	#N/A	0.283427	6.29252	2.30303	0.148678	0.999936
Nitab4.5_0001366g0090	#N/A	-0.326128	5.93172	2.30224	0.148743	0.999936
Nitab4.5_0000844g0010	#N/A	-0.514483	2.4052	2.30174	0.148784	0.999936
Nitab4.5_0000216g0320	#N/A	-0.412862	3.33978	2.30136	0.148816	0.999936
Nitab4.5_0000495g0040	#N/A	0.371399	4.63994	2.3004	0.148895	0.999936
Nitab4.5_0003348g0050	#N/A	-0.494606	2.21123	2.29887	0.149021	0.999936
Nitab4.5_0002739g0080	#N/A	0.727926	1.90934	2.29845	0.149057	0.999936
Nitab4.5_0000634g0190	#N/A	-0.451631	2.77403	2.2964	0.149226	0.999936
Nitab4.5_0000569g0170	#N/A	0.827378	1.11726	2.29219	0.149575	0.999936
Nitab4.5_0000865g0030	#N/A	0.425845	2.84908	2.28966	0.149786	0.999936
Nitab4.5_0002016g0030	#N/A	-0.656657	1.84608	2.28931	0.149815	0.999936
Nitab4.5_0001547g0040	#N/A	0.495568	2.90243	2.28872	0.149864	0.999936
Nitab4.5_0000254g0210	#N/A	-0.714656	0.836025	2.28657	0.150044	0.999936
Nitab4.5_0000207g0240	#N/A	-0.710765	1.80049	2.28524	0.150155	0.999936
Nitab4.5_0000362g0170	#N/A	0.719817	1.01645	2.28465	0.150204	0.999936
Nitab4.5_0003434g0060	#N/A	-0.405777	4.6125	2.2833	0.150317	0.999936
Nitab4.5_0002576g0040	#N/A	-0.674352	1.55348	2.283	0.150342	0.999936
Nitab4.5_0000289g0040	#N/A	-0.598402	1.28946	2.28276	0.150362	0.999936
Nitab4.5_0002129g0020	#N/A	-0.511907	3.01709	2.28008	0.150586	0.999936
Nitab4.5_0000630g0070	#N/A	-0.479165	2.94734	2.27633	0.150901	0.999936
Nitab4.5_0000131g0250	#N/A	0.410187	4.35643	2.27352	0.151138	0.999936
Nitab4.5_0000551g0180	#N/A	-0.653441	2.11158	2.27289	0.15119	0.999936
Nitab4.5_0000272g0010	#N/A	-0.418476	3.04562	2.27074	0.151372	0.999936
Nitab4.5_0001896g0080	#N/A	0.369132	3.97711	2.26945	0.151481	0.999936
Nitab4.5_0001079g0120	#N/A	0.446055	3.80744	2.26642	0.151737	0.999936
Nitab4.5_0002113g0110	#N/A	0.406691	3.91134	2.26573	0.151796	0.999936
Nitab4.5_0001149g0020	#N/A	-0.964744	0.985582	2.26465	0.151887	0.999936
Nitab4.5_0003063g0070	#N/A	0.691756	1.34641	2.26294	0.152032	0.999936
Nitab4.5_0001955g0180	#N/A	0.604443	1.75388	2.26261	0.15206	0.999936
Nitab4.5_0000717g0020	#N/A	-0.402951	4.03712	2.26232	0.152084	0.999936
Nitab4.5_0000091g0360	#N/A	-0.434308	6.41005	2.25894	0.152371	0.999936
Nitab4.5_0000956g0010	#N/A	-0.585019	1.73083	2.25864	0.152397	0.999936
Nitab4.5_0000026g0050	#N/A	-0.576673	3.19923	2.25764	0.152481	0.999936
Nitab4.5_0004854g0050	#N/A	-0.366496	4.63065	2.25631	0.152595	0.999936
Nitab4.5_0001684g0030	#N/A	-0.438261	4.00129	2.2559	0.15263	0.999936
Nitab4.5_0000622g0230	#N/A	0.545277	2.28172	2.25579	0.152639	0.999936
Nitab4.5_0001007g0090	#N/A	-0.528486	2.05056	2.25444	0.152754	0.999936
Nitab4.5_0000824g0020	#N/A	-0.667287	2.33748	2.25156	0.153	0.999936
Nitab4.5_0001925g0180	#N/A	0.367483	4.0991	2.25127	0.153025	0.999936
Nitab4.5_0002196g0060	#N/A	0.353981	5.07191	2.24964	0.153165	0.999936
Nitab4.5_0000895g0070	#N/A	-0.829514	1.08453	2.24915	0.153207	0.999936
Nitab4.5_0000319g0400	#N/A	-0.412292	3.72274	2.24839	0.153271	0.999936
Nitab4.5_0000495g0120	#N/A	-0.598935	2.61625	2.24638	0.153444	0.999936
Nitab4.5_0002815g0070	#N/A	-0.515394	2.95125	2.24623	0.153457	0.999936
Nitab4.5_0000923g0150	#N/A	0.404174	3.46199	2.24391	0.153656	0.999936
Nitab4.5_0000627g0030	#N/A	-0.448977	2.95286	2.24373	0.153672	0.999936
Nitab4.5_0002001g0020	#N/A	-0.488055	2.04179	2.24167	0.153849	0.999936
Nitab4.5_0000280g0220	#N/A	-0.487723	3.76416	2.24033	0.153964	0.999936
Nitab4.5_0000119g0220	#N/A	-0.651894	1.24	2.23843	0.154128	0.999936
Nitab4.5_0001348g0250	#N/A	-0.688698	0.963055	2.23722	0.154232	0.999936
Nitab4.5_0000307g0120	#N/A	-0.489133	2.37572	2.23409	0.154503	0.999936
Nitab4.5_0000081g0220	#N/A	-0.676602	2.299	2.23337	0.154565	0.999936
Nitab4.5_0000578g0100	#N/A	-0.432412	2.40224	2.23283	0.154612	0.999936
Nitab4.5_0002227g0060	#N/A	-0.332098	5.31792	2.23217	0.154669	0.999936
Nitab4.5_0000255g0220	#N/A	-0.403578	3.62524	2.23148	0.154728	0.999936
Nitab4.5_0000397g0340	#N/A	0.672058	0.983587	2.23064	0.154801	0.999936
Nitab4.5_0000349g0190	#N/A	-0.419181	3.62698	2.22958	0.154893	0.999936
Nitab4.5_0000040g0370	#N/A	-0.52269	2.23037	2.22955	0.154896	0.999936
Nitab4.5_0001373g0030	#N/A	-0.443755	2.32957	2.22867	0.154972	0.999936
Nitab4.5_0002586g0120	#N/A	-0.524254	1.78251	2.22663	0.15515	0.999936
Nitab4.5_0000041g0030	#N/A	-0.507962	3.80145	2.22609	0.155197	0.999936
Nitab4.5_0000011g0280	#N/A	-0.793031	1.3961	2.22511	0.155282	0.999936
Nitab4.5_0002103g0100	#N/A	-0.491279	2.72665	2.22501	0.155291	0.999936
Nitab4.5_0001455g0040	#N/A	-0.346938	4.52781	2.22481	0.155308	0.999936
Nitab4.5_0000140g0030	#N/A	-0.447498	3.46178	2.22425	0.155357	0.999936
Nitab4.5_0001071g0080	#N/A	-0.240667	6.71902	2.22192	0.15556	0.999936
Nitab4.5_0000309g0150	#N/A	-0.740272	1.63135	2.22004	0.155724	0.999936
Nitab4.5_0000149g0220	#N/A	-0.448721	3.07363	2.21884	0.155829	0.999936
Nitab4.5_0000610g0210	#N/A	0.37076	3.6204	2.21806	0.155897	0.999936
Nitab4.5_0001244g0050	#N/A	-0.517095	3.05112	2.21799	0.155903	0.999936
Nitab4.5_0000123g0050	#N/A	-0.501643	3.58825	2.21631	0.15605	0.999936
gene-NitaMp114	#N/A	-0.396803	3.03821	2.21617	0.156062	0.999936
Nitab4.5_0001922g0020	#N/A	0.496083	3.57913	2.21615	0.156064	0.999936
Nitab4.5_0002768g0040	#N/A	-0.425462	3.44418	2.21562	0.156111	0.999936
Nitab4.5_0000913g0170	#N/A	-0.533089	1.73557	2.21253	0.156382	0.999936
Nitab4.5_0000195g0240	#N/A	-0.507094	2.47058	2.21236	0.156397	0.999936
Nitab4.5_0002469g0070	#N/A	-0.704487	1.23695	2.20932	0.156664	0.999936
Nitab4.5_0001413g0070	#N/A	-0.362016	4.56182	2.20854	0.156732	0.999936
Nitab4.5_0001535g0050	#N/A	-0.662044	1.23652	2.20831	0.156753	0.999936
Nitab4.5_0000080g0010	#N/A	-0.516212	2.68634	2.20394	0.157139	0.999936
Nitab4.5_0000255g0210	#N/A	-0.467342	3.12528	2.20053	0.15744	0.999936
Nitab4.5_0000929g0080	#N/A	-0.41214	3.03384	2.20024	0.157466	0.999936
Nitab4.5_0004439g0060	#N/A	0.991204	1.67997	2.1999	0.157496	0.999936
Nitab4.5_0004550g0010	#N/A	-0.519766	2.16411	2.19719	0.157736	0.999936
Nitab4.5_0000014g0060	#N/A	0.443814	4.63444	2.19533	0.157901	0.999936
Nitab4.5_0000717g0040	#N/A	-0.416395	3.00826	2.1932	0.158091	0.999936
Nitab4.5_0002611g0040	#N/A	0.953357	1.08171	2.19102	0.158285	0.999936
Nitab4.5_0000178g0040	#N/A	-0.312413	5.39858	2.18963	0.158409	0.999936
Nitab4.5_0003546g0070	#N/A	-0.670346	1.46852	2.18875	0.158487	0.999936
Nitab4.5_0001107g0120	#N/A	0.524786	2.3597	2.1868	0.158662	0.999936
Nitab4.5_0000002g0290	#N/A	-0.67671	1.71496	2.18675	0.158666	0.999936
Nitab4.5_0003147g0070	#N/A	-0.406362	5.53033	2.18649	0.158689	0.999936
Nitab4.5_0004784g0010	#N/A	-0.65725	1.46077	2.18568	0.158762	0.999936
Nitab4.5_0000931g0010	#N/A	-0.742385	2.26456	2.18536	0.15879	0.999936
gene-NitaCt142	#N/A	0.628285	1.30781	2.18463	0.158856	0.999936
Nitab4.5_0001582g0100	#N/A	-0.328648	6.11645	2.18453	0.158865	0.999936
Nitab4.5_0005115g0010	#N/A	-0.507863	2.26223	2.18231	0.159064	0.999936
Nitab4.5_0001348g0120	#N/A	-0.732064	1.62611	2.18213	0.15908	0.999936
Nitab4.5_0000864g0130	#N/A	0.485953	2.80287	2.18126	0.159158	0.999936
Nitab4.5_0001968g0020	#N/A	-0.617821	2.08248	2.18078	0.159201	0.999936
Nitab4.5_0003381g0020	#N/A	-0.422097	2.67481	2.18016	0.159256	0.999936
Nitab4.5_0003884g0020	#N/A	0.892697	2.06958	2.17851	0.159404	0.999936
Nitab4.5_0005160g0060	#N/A	-0.554462	2.7522	2.17778	0.15947	0.999936
Nitab4.5_0001371g0100	#N/A	-0.567945	3.0767	2.17083	0.160097	0.999936
Nitab4.5_0004605g0030	#N/A	-0.590389	1.41298	2.16892	0.16027	0.999936
Nitab4.5_0001271g0010	#N/A	-0.693468	2.5523	2.16884	0.160278	0.999936
Nitab4.5_0000013g0140	#N/A	-0.293465	5.43063	2.16789	0.160364	0.999936
Nitab4.5_0000223g0090	#N/A	-0.340031	5.04792	2.16761	0.160388	0.999936
Nitab4.5_0001925g0090	#N/A	-0.299197	7.88424	2.16745	0.160403	0.999936
Nitab4.5_0000980g0100	#N/A	-0.58193	1.72461	2.16724	0.160422	0.999936
Nitab4.5_0001808g0010	#N/A	0.193978	8.77779	2.16633	0.160504	0.999936
Nitab4.5_0006893g0030	#N/A	0.504823	2.61152	2.16317	0.160792	0.999936
Nitab4.5_0000907g0080	#N/A	0.488286	4.70153	2.1628	0.160825	0.999936
Nitab4.5_0000446g0190	#N/A	0.514005	2.54832	2.16175	0.160921	0.999936
Nitab4.5_0001163g0070	#N/A	0.359347	5.35614	2.16133	0.160958	0.999936
Nitab4.5_0004983g0020	#N/A	0.321006	4.28803	2.16063	0.161022	0.999936
Nitab4.5_0001986g0060	#N/A	-0.230485	6.53722	2.15994	0.161085	0.999936
Nitab4.5_0003551g0060	#N/A	-0.603557	1.4101	2.15476	0.161558	0.999936
Nitab4.5_0000647g0150	#N/A	-0.42955	3.20921	2.15272	0.161744	0.999936
Nitab4.5_0000680g0090	#N/A	-0.23601	6.98888	2.14966	0.162025	0.999936
Nitab4.5_0001317g0050	#N/A	-0.200473	8.52803	2.14871	0.162112	0.999936
Nitab4.5_0000008g0870	#N/A	0.604434	1.66459	2.14785	0.162191	0.999936
Nitab4.5_0001401g0110	#N/A	0.239362	7.22175	2.14662	0.162304	0.999936
Nitab4.5_0001615g0120	#N/A	-0.527524	2.58249	2.14329	0.162611	0.999936
Nitab4.5_0000840g0010	#N/A	-0.552378	4.0911	2.1425	0.162684	0.999936
Nitab4.5_0000129g0220	#N/A	-0.467708	2.50802	2.14238	0.162695	0.999936
Nitab4.5_0000399g0090	#N/A	-0.56047	2.19909	2.14122	0.162801	0.999936
Nitab4.5_0000003g0750	#N/A	-0.647078	1.34464	2.13601	0.163283	0.999936
Nitab4.5_0001925g0160	#N/A	-0.594179	1.7975	2.13547	0.163333	0.999936
Nitab4.5_0001968g0050	#N/A	-0.390706	3.3982	2.13502	0.163375	0.999936
Nitab4.5_0001215g0170	#N/A	-0.381753	4.16195	2.13439	0.163433	0.999936
Nitab4.5_0002388g0030	#N/A	-0.696275	1.49582	2.133	0.163562	0.999936
Nitab4.5_0004141g0040	#N/A	0.547442	1.76475	2.13278	0.163583	0.999936
Nitab4.5_0005820g0020	#N/A	0.546813	1.8121	2.13268	0.163592	0.999936
Nitab4.5_0003412g0020	#N/A	-0.795082	2.2517	2.13098	0.16375	0.999936
Nitab4.5_0003481g0030	#N/A	-0.540341	4.41549	2.13037	0.163807	0.999936
Nitab4.5_0000278g0170	#N/A	-0.265205	8.12337	2.13001	0.163841	0.999936
Nitab4.5_0002001g0010	#N/A	0.620005	1.20125	2.12984	0.163856	0.999936
Nitab4.5_0000315g0160	#N/A	-0.886569	0.912896	2.12785	0.164041	0.999936
Nitab4.5_0005033g0020	#N/A	-0.65267	1.02294	2.12588	0.164225	0.999936
Nitab4.5_0004612g0040	#N/A	0.720726	1.24086	2.1256	0.164251	0.999936
Nitab4.5_0001677g0060	#N/A	-0.631652	1.92252	2.12512	0.164296	0.999936
Nitab4.5_0003780g0010	#N/A	-0.396629	3.44782	2.12503	0.164304	0.999936
Nitab4.5_0000664g0280	#N/A	-0.609261	1.25582	2.12472	0.164333	0.999936
Nitab4.5_0000539g0030	#N/A	-0.488114	3.67187	2.12435	0.164368	0.999936
Nitab4.5_0003907g0030	#N/A	-0.561994	2.12209	2.12342	0.164454	0.999936
Nitab4.5_0000130g0270	#N/A	-0.534221	2.65613	2.12336	0.164461	0.999936
Nitab4.5_0001360g0120	#N/A	-0.257683	6.9026	2.12307	0.164487	0.999936
Nitab4.5_0003666g0010	#N/A	-0.411449	3.21031	2.12252	0.164539	0.999936
Nitab4.5_0001856g0010	#N/A	-0.34525	5.44717	2.11845	0.164919	0.999936
Nitab4.5_0000242g0080	#N/A	0.703694	3.01292	2.11717	0.16504	0.999936
Nitab4.5_0000222g0390	#N/A	0.877271	1.68616	2.11621	0.16513	0.999936
Nitab4.5_0000387g0090	#N/A	0.377443	4.48947	2.1153	0.165216	0.999936
Nitab4.5_0002641g0160	#N/A	-0.641769	2.1696	2.11442	0.165298	0.999936
Nitab4.5_0004546g0040	#N/A	-0.426252	3.39229	2.11259	0.165471	0.999936
Nitab4.5_0001703g0070	#N/A	-0.548059	2.04396	2.11142	0.165581	0.999936
Nitab4.5_0000284g0080	#N/A	0.387032	3.49876	2.11097	0.165623	0.999936
Nitab4.5_0001418g0090	#N/A	-0.683115	1.0028	2.11083	0.165636	0.999936
Nitab4.5_0000913g0160	#N/A	-0.520987	1.89707	2.11067	0.165651	0.999936
Nitab4.5_0000805g0060	#N/A	-0.634338	1.20986	2.10829	0.165876	0.999936
Nitab4.5_0000901g0060	#N/A	-0.389036	3.02607	2.10694	0.166004	0.999936
Nitab4.5_0001239g0040	#N/A	-0.440204	3.34789	2.10544	0.166146	0.999936
Nitab4.5_0000245g0240	#N/A	-0.346415	4.67144	2.10528	0.16616	0.999936
Nitab4.5_0002752g0100	#N/A	0.196391	9.12432	2.09769	0.166881	0.999936
Nitab4.5_0000123g0430	#N/A	-0.378566	4.45171	2.09619	0.167024	0.999936
Nitab4.5_0001313g0010	#N/A	0.972751	1.41744	2.09515	0.167123	0.999936
Nitab4.5_0004706g0010	#N/A	0.912976	1.1856	2.09486	0.167151	0.999936
Nitab4.5_0001485g0060	#N/A	-0.606621	1.13615	2.0944	0.167195	0.999936
Nitab4.5_0001378g0050	#N/A	-0.467043	2.52287	2.09401	0.167232	0.999936
Nitab4.5_0002276g0010	#N/A	-0.808665	1.4973	2.09152	0.167469	0.999936
Nitab4.5_0000349g0300	#N/A	-0.638943	2.14432	2.0914	0.167481	0.999936
Nitab4.5_0001195g0020	#N/A	-0.373604	3.89565	2.0901	0.167605	0.999936
Nitab4.5_0000779g0060	#N/A	0.668492	2.01368	2.089	0.167711	0.999936
Nitab4.5_0002820g0110	#N/A	-0.429625	3.20541	2.08794	0.167812	0.999936
Nitab4.5_0000345g0110	#N/A	0.547669	2.37056	2.08653	0.167947	0.999936
Nitab4.5_0000927g0040	#N/A	0.699244	1.60093	2.08131	0.168448	0.999936
Nitab4.5_0000142g0120	#N/A	-0.448521	2.57863	2.0802	0.168556	0.999936
Nitab4.5_0000245g0120	#N/A	-0.440783	3.71067	2.0782	0.168748	0.999936
Nitab4.5_0004292g0030	#N/A	-0.528047	2.48378	2.07808	0.16876	0.999936
Nitab4.5_0000667g0090	#N/A	0.444438	2.82201	2.07747	0.168819	0.999936
Nitab4.5_0004567g0060	#N/A	0.298376	5.23767	2.07667	0.168896	0.999936
Nitab4.5_0005745g0040	#N/A	-0.481963	4.7888	2.07635	0.168927	0.999936
Nitab4.5_0001715g0090	#N/A	0.581027	1.6885	2.074	0.169154	0.999936
Nitab4.5_0001450g0050	#N/A	-0.422926	4.04752	2.07307	0.169244	0.999936
Nitab4.5_0004228g0010	#N/A	-0.470637	2.53105	2.07164	0.169383	0.999936
Nitab4.5_0002950g0050	#N/A	-0.730597	1.04368	2.07144	0.169402	0.999936
Nitab4.5_0005586g0020	#N/A	-0.539501	2.638	2.07085	0.16946	0.999936
Nitab4.5_0000723g0130	#N/A	-0.493376	3.17659	2.07075	0.169469	0.999936
Nitab4.5_0000129g0020	#N/A	0.275445	5.63741	2.0695	0.16959	0.999936
gene-NitaCp024	#N/A	0.286529	9.91568	2.06798	0.169739	0.999936
Nitab4.5_0001187g0040	#N/A	-0.587542	1.40629	2.0664	0.169892	0.999936
Nitab4.5_0001781g0230	#N/A	0.535898	2.69791	2.06412	0.170114	0.999936
Nitab4.5_0002859g0140	#N/A	0.270757	5.59974	2.06332	0.170192	0.999936
Nitab4.5_0001780g0020	#N/A	0.801649	1.1708	2.06115	0.170403	0.999936
Nitab4.5_0005547g0010	#N/A	-0.371561	3.61094	2.05858	0.170655	0.999936
Nitab4.5_0003216g0020	#N/A	-0.391975	3.59992	2.05724	0.170786	0.999936
Nitab4.5_0000108g0140	#N/A	-0.292077	4.90044	2.0567	0.170839	0.999936
Nitab4.5_0002184g0070	#N/A	-1.26069	0.419718	2.05648	0.17086	0.999936
Nitab4.5_0001256g0060	#N/A	-0.584854	1.69019	2.05559	0.170948	0.999936
Nitab4.5_0002155g0090	#N/A	0.427284	2.72705	2.05423	0.171081	0.999936
Nitab4.5_0001638g0010	#N/A	0.463721	2.42071	2.05183	0.171317	0.999936
Nitab4.5_0005076g0040	#N/A	0.668809	1.48389	2.0499	0.171507	0.999936
Nitab4.5_0001170g0070	#N/A	-0.599209	1.16385	2.04773	0.171721	0.999936
Nitab4.5_0000142g0330	#N/A	-0.411995	4.13316	2.04672	0.17182	0.999936
Nitab4.5_0001149g0030	#N/A	-0.731298	1.86511	2.04586	0.171905	0.999936
Nitab4.5_0000014g0150	#N/A	-0.801456	1.06814	2.04416	0.172073	0.999936
Nitab4.5_0001781g0200	#N/A	-0.527143	3.16646	2.04233	0.172254	0.999936
Nitab4.5_0005901g0010	#N/A	0.397927	3.53718	2.03924	0.17256	0.999936
Nitab4.5_0001583g0010	#N/A	-0.43118	3.50649	2.0382	0.172663	0.999936
Nitab4.5_0001788g0040	#N/A	-0.403566	3.10043	2.03602	0.17288	0.999936
Nitab4.5_0000549g0060	#N/A	-0.421342	2.29994	2.03599	0.172883	0.999936
Nitab4.5_0000880g0100	#N/A	-0.74421	1.23803	2.03575	0.172907	0.999936
Nitab4.5_0003890g0040	#N/A	-0.426879	4.14111	2.03554	0.172928	0.999936
Nitab4.5_0001049g0060	#N/A	-0.417373	3.89727	2.03376	0.173105	0.999936
Nitab4.5_0000166g0120	#N/A	-0.358114	4.56119	2.03146	0.173334	0.999936
Nitab4.5_0000202g0020	#N/A	-0.227967	7.90099	2.02955	0.173525	0.999936
Nitab4.5_0004721g0010	#N/A	-0.347018	4.60809	2.02827	0.173653	0.999936
Nitab4.5_0000549g0010	#N/A	-0.801525	2.17816	2.02667	0.173813	0.999936
Nitab4.5_0000978g0140	#N/A	-0.523163	3.35532	2.02662	0.173818	0.999936
Nitab4.5_0000110g0620	#N/A	-0.425671	8.6011	2.02627	0.173853	0.999936
Nitab4.5_0000033g0360	#N/A	0.292355	6.94231	2.02493	0.173988	0.999936
Nitab4.5_0006604g0010	#N/A	-0.612268	3.00784	2.02475	0.174006	0.999936
Nitab4.5_0002209g0010	#N/A	0.423197	2.98	2.02297	0.174184	0.999936
Nitab4.5_0005199g0040	#N/A	0.498539	2.87033	2.0221	0.174272	0.999936
Nitab4.5_0000649g0090	#N/A	-0.448256	2.93484	2.02098	0.174384	0.999936
Nitab4.5_0003744g0010	#N/A	0.483735	2.47814	2.02059	0.174422	0.999936
Nitab4.5_0000171g0330	#N/A	-0.745468	1.22806	2.02027	0.174455	0.999936
Nitab4.5_0000002g0180	#N/A	-0.522711	2.27285	2.02019	0.174463	0.999936
Nitab4.5_0000721g0220	#N/A	-0.711357	2.24008	2.01966	0.174516	0.999936
Nitab4.5_0002738g0060	#N/A	-0.767276	0.915273	2.0195	0.174533	0.999936
Nitab4.5_0000192g0180	#N/A	0.384083	3.5179	2.01823	0.174661	0.999936
Nitab4.5_0001082g0110	#N/A	-0.307065	5.38594	2.01768	0.174716	0.999936
Nitab4.5_0000342g0180	#N/A	-0.514331	1.96543	2.01606	0.174879	0.999936
Nitab4.5_0000377g0120	#N/A	-0.59685	1.51326	2.01551	0.174935	0.999936
Nitab4.5_0005064g0060	#N/A	-0.604335	1.47418	2.01518	0.174968	0.999936
gene-NitaCp052	#N/A	0.13488	15.1533	2.01511	0.174975	0.999936
Nitab4.5_0001526g0130	#N/A	-0.674146	1.93101	2.01282	0.175206	0.999936
Nitab4.5_0000346g0010	#N/A	0.695724	1.77189	2.01086	0.175405	0.999936
Nitab4.5_0000123g0380	#N/A	-0.324261	6.24322	2.01018	0.175473	0.999936
Nitab4.5_0000482g0270	#N/A	-0.318239	4.03624	2.00956	0.175537	0.999936
Nitab4.5_0002636g0010	#N/A	-0.604292	2.3106	2.00869	0.175625	0.999936
Nitab4.5_0000976g0320	#N/A	0.563606	3.75065	2.00766	0.175729	0.999936
Nitab4.5_0002788g0050	#N/A	-0.290861	4.77132	2.00669	0.175827	0.999936
Nitab4.5_0001800g0040	#N/A	-0.670206	2.10062	2.00582	0.175915	0.999936
Nitab4.5_0000678g0100	#N/A	-0.526986	3.3636	2.0058	0.175918	0.999936
Nitab4.5_0000798g0060	#N/A	-0.578892	3.58369	2.00536	0.175962	0.999936
Nitab4.5_0003729g0030	#N/A	-0.510842	3.52657	2.00429	0.176072	0.999936
Nitab4.5_0000565g0110	#N/A	-0.543332	2.19159	2.00337	0.176165	0.999936
Nitab4.5_0000914g0200	#N/A	-0.319394	5.30942	2.00144	0.176362	0.999936
Nitab4.5_0001748g0050	#N/A	-0.617573	1.68937	1.99975	0.176534	0.999936
Nitab4.5_0001213g0020	#N/A	-0.583358	1.87793	1.99895	0.176616	0.999936
Nitab4.5_0000618g0130	#N/A	-0.555352	2.07612	1.99795	0.176718	0.999936
Nitab4.5_0001232g0110	#N/A	-0.423401	3.17417	1.99576	0.176941	0.999936
Nitab4.5_0001706g0060	#N/A	-0.343066	6.03882	1.99524	0.176995	0.999936
Nitab4.5_0002197g0020	#N/A	-0.483325	2.82686	1.99313	0.177211	0.999936
Nitab4.5_0000080g0040	#N/A	-0.479847	3.23104	1.99236	0.17729	0.999936
Nitab4.5_0000286g0140	#N/A	-0.376467	4.28948	1.99205	0.177322	0.999936
Nitab4.5_0000182g0080	#N/A	0.421338	3.766	1.99177	0.177351	0.999936
Nitab4.5_0000875g0110	#N/A	-0.586011	3.53104	1.99071	0.177459	0.999936
Nitab4.5_0000104g0060	#N/A	-0.411389	3.51837	1.9901	0.177523	0.999936
Nitab4.5_0002380g0010	#N/A	-0.708982	1.15757	1.98904	0.177631	0.999936
Nitab4.5_0002280g0010	#N/A	0.289091	5.17549	1.98841	0.177696	0.999936
Nitab4.5_0000496g0120	#N/A	-0.598139	1.42853	1.98745	0.177795	0.999936
Nitab4.5_0001557g0010	#N/A	-0.348568	5.24974	1.98728	0.177812	0.999936
Nitab4.5_0001584g0090	#N/A	-0.63825	1.52054	1.98623	0.177921	0.999936
Nitab4.5_0001226g0060	#N/A	-0.487049	3.12686	1.98568	0.177977	0.999936
Nitab4.5_0002812g0020	#N/A	0.543826	2.12881	1.98083	0.178479	0.999936
Nitab4.5_0002093g0230	#N/A	-0.513815	1.50792	1.98082	0.178479	0.999936
Nitab4.5_0002045g0030	#N/A	0.306476	4.41991	1.97993	0.178571	0.999936
Nitab4.5_0000855g0040	#N/A	-0.567614	2.70245	1.9776	0.178813	0.999936
Nitab4.5_0000209g0280	#N/A	-0.848608	0.791053	1.97742	0.178832	0.999936
Nitab4.5_0000335g0220	#N/A	0.174408	10.1284	1.97621	0.178957	0.999936
gene-NitaCp025	#N/A	0.304309	4.41079	1.9762	0.178958	0.999936
Nitab4.5_0000036g0150	#N/A	-0.362929	3.55051	1.97486	0.179098	0.999936
Nitab4.5_0000752g0070	#N/A	-0.564727	3.48071	1.97456	0.179128	0.999936
Nitab4.5_0002271g0030	#N/A	-0.612293	2.55346	1.97421	0.179165	0.999936
Nitab4.5_0000005g0360	#N/A	-0.443126	2.27232	1.9737	0.179218	0.999936
Nitab4.5_0002244g0110	#N/A	-0.573764	1.24828	1.97228	0.179366	0.999936
Nitab4.5_0002102g0070	#N/A	-0.976166	0.959743	1.97219	0.179375	0.999936
Nitab4.5_0003104g0030	#N/A	0.579094	1.95966	1.97165	0.179431	0.999936
Nitab4.5_0000383g0070	#N/A	0.680398	1.21771	1.9716	0.179436	0.999936
Nitab4.5_0002305g0030	#N/A	-0.459208	3.86584	1.97153	0.179444	0.999936
Nitab4.5_0000286g0110	#N/A	-0.509228	2.35075	1.9698	0.179625	0.999936
Nitab4.5_0001145g0020	#N/A	0.428025	2.86742	1.96966	0.179639	0.999936
Nitab4.5_0003234g0110	#N/A	-0.328465	5.0841	1.96886	0.179722	0.999936
Nitab4.5_0000914g0180	#N/A	0.626839	1.63653	1.96841	0.179769	0.999936
Nitab4.5_0002100g0110	#N/A	-0.283287	5.22598	1.96839	0.179772	0.999936
Nitab4.5_0000227g0370	#N/A	-0.506178	3.457	1.96698	0.179919	0.999936
Nitab4.5_0000582g0240	#N/A	-0.282303	4.79094	1.9666	0.179958	0.999936
Nitab4.5_0000287g0180	#N/A	-0.363934	3.52388	1.96558	0.180065	0.999936
Nitab4.5_0002436g0020	#N/A	-0.470848	2.48522	1.9649	0.180136	0.999936
Nitab4.5_0000129g0500	#N/A	-0.489995	3.45667	1.96481	0.180146	0.999936
Nitab4.5_0000677g0170	#N/A	-0.337521	4.77467	1.96082	0.180564	0.999936
Nitab4.5_0005169g0050	#N/A	-0.426999	3.07658	1.96019	0.18063	0.999936
Nitab4.5_0001823g0020	#N/A	-0.308812	3.97731	1.95997	0.180653	0.999936
Nitab4.5_0000403g0100	#N/A	-0.23411	6.56995	1.95921	0.180733	0.999936
Nitab4.5_0002738g0040	#N/A	-0.350597	4.33062	1.95872	0.180784	0.999936
Nitab4.5_0003328g0110	#N/A	-0.400308	4.51741	1.95861	0.180796	0.999936
gene-NitaCt116	#N/A	0.351753	4.51224	1.95832	0.180827	0.999936
Nitab4.5_0001914g0020	#N/A	-0.448057	2.6597	1.95822	0.180837	0.999936
Nitab4.5_0000529g0170	#N/A	0.710819	1.10722	1.95742	0.180921	0.999936
Nitab4.5_0000153g0190	#N/A	-0.31087	4.96104	1.95725	0.18094	0.999936
Nitab4.5_0000129g0400	#N/A	-0.437739	3.08901	1.95721	0.180943	0.999936
Nitab4.5_0001354g0020	#N/A	-0.610824	2.1635	1.95637	0.181032	0.999936
Nitab4.5_0004088g0020	#N/A	0.276065	4.77115	1.95291	0.181397	0.999936
Nitab4.5_0004430g0070	#N/A	0.577228	2.12233	1.95281	0.181407	0.999936
Nitab4.5_0000914g0130	#N/A	-0.364199	4.20939	1.95209	0.181483	0.999936
Nitab4.5_0002161g0080	#N/A	0.499076	2.38577	1.95182	0.181512	0.999936
Nitab4.5_0002587g0100	#N/A	-0.485419	2.32228	1.9515	0.181546	0.999936
Nitab4.5_0000785g0240	#N/A	0.766654	1.41846	1.94985	0.18172	0.999936
Nitab4.5_0000635g0150	#N/A	0.40081	3.35449	1.94778	0.18194	0.999936
Nitab4.5_0000050g0260	#N/A	-0.74484	1.64533	1.94726	0.181995	0.999936
Nitab4.5_0000119g0210	#N/A	-0.419623	2.89498	1.946	0.182129	0.999936
Nitab4.5_0000647g0210	#N/A	-0.30902	4.33046	1.94561	0.182169	0.999936
Nitab4.5_0000753g0070	#N/A	-0.52777	1.96543	1.94437	0.182302	0.999936
Nitab4.5_0002982g0050	#N/A	-0.431933	2.88761	1.94376	0.182366	0.999936
Nitab4.5_0000119g0420	#N/A	-0.377288	3.11914	1.94319	0.182427	0.999936
Nitab4.5_0000909g0020	#N/A	-0.589433	2.49874	1.94244	0.182507	0.999936
Nitab4.5_0004088g0070	#N/A	0.454463	2.43007	1.94154	0.182602	0.999936
Nitab4.5_0001607g0140	#N/A	-0.452333	2.67939	1.94061	0.182702	0.999936
Nitab4.5_0001134g0020	#N/A	-0.532489	1.96591	1.93968	0.1828	0.999936
Nitab4.5_0000004g0240	#N/A	-0.373386	5.07957	1.93957	0.182813	0.999936
gene-NitaCp023	#N/A	0.256645	7.24549	1.93872	0.182903	0.999936
Nitab4.5_0000669g0080	#N/A	-0.405838	2.58182	1.93865	0.182911	0.999936
Nitab4.5_0004783g0040	#N/A	-0.569776	2.13195	1.93819	0.18296	0.999936
Nitab4.5_0001959g0010	#N/A	-0.432867	2.92428	1.93806	0.182974	0.999936
Nitab4.5_0001012g0020	#N/A	-0.318684	4.55608	1.93681	0.183107	0.999936
Nitab4.5_0001584g0070	#N/A	0.363576	3.3431	1.93632	0.183159	0.999936
Nitab4.5_0001740g0100	#N/A	-0.557959	4.3856	1.93604	0.183189	0.999936
Nitab4.5_0000468g0270	#N/A	-0.314391	5.2575	1.93494	0.183307	0.999936
Nitab4.5_0000987g0100	#N/A	0.327522	3.78435	1.93392	0.183416	0.999936
Nitab4.5_0000209g0090	#N/A	-0.921168	0.84687	1.9338	0.183429	0.999936
Nitab4.5_0000190g0040	#N/A	-0.310079	5.33253	1.93294	0.183521	0.999936
Nitab4.5_0000863g0190	#N/A	-0.599842	1.47459	1.93283	0.183533	0.999936
Nitab4.5_0004384g0040	#N/A	0.462152	2.24814	1.93168	0.183656	0.999936
Nitab4.5_0001476g0160	#N/A	0.544267	1.7372	1.92901	0.183942	0.999936
Nitab4.5_0000798g0090	#N/A	-0.601529	2.59976	1.92856	0.183991	0.999936
Nitab4.5_0003077g0060	#N/A	-0.374006	5.31155	1.92797	0.184055	0.999936
Nitab4.5_0000091g0090	#N/A	-0.657067	1.0918	1.92793	0.184059	0.999936
Nitab4.5_0000783g0160	#N/A	-0.556683	3.28473	1.92643	0.184221	0.999936
Nitab4.5_0003698g0070	#N/A	-0.513613	3.02079	1.92381	0.184502	0.999936
Nitab4.5_0003212g0010	#N/A	-0.331957	3.8422	1.92254	0.184639	0.999936
Nitab4.5_0004764g0010	#N/A	-0.668918	1.93554	1.92227	0.184669	0.999936
gene-NitaMp056	#N/A	0.38173	4.99779	1.92213	0.184684	0.999936
Nitab4.5_0000040g0390	#N/A	-0.43374	3.19484	1.92109	0.184796	0.999936
Nitab4.5_0005452g0010	#N/A	-0.480332	2.28169	1.92009	0.184904	0.999936
Nitab4.5_0000837g0080	#N/A	-0.674223	1.01839	1.91947	0.184971	0.999936
Nitab4.5_0000046g0160	#N/A	0.754568	1.19265	1.91776	0.185157	0.999936
Nitab4.5_0001583g0110	#N/A	-0.36237	3.72957	1.91748	0.185187	0.999936
Nitab4.5_0003465g0050	#N/A	0.514594	2.3781	1.91745	0.18519	0.999936
Nitab4.5_0002315g0110	#N/A	-0.378413	5.89505	1.9172	0.185217	0.999936
Nitab4.5_0002636g0030	#N/A	-0.808494	1.26691	1.91674	0.185267	0.999936
Nitab4.5_0000209g0210	#N/A	-0.67042	1.4063	1.91512	0.185442	0.999936
Nitab4.5_0000632g0150	#N/A	0.645033	1.8833	1.91496	0.185461	0.999936
Nitab4.5_0000276g0090	#N/A	-0.520495	1.63638	1.91459	0.1855	0.999936
Nitab4.5_0000295g0160	#N/A	-0.481321	2.75099	1.9132	0.185651	0.999936
Nitab4.5_0001920g0050	#N/A	0.456844	2.39709	1.91318	0.185653	0.999936
Nitab4.5_0001522g0090	#N/A	-0.642024	2.06895	1.91171	0.185813	0.999936
Nitab4.5_0001771g0130	#N/A	-0.384316	3.60378	1.91105	0.185885	0.999936
Nitab4.5_0000754g0010	#N/A	-0.402156	4.53898	1.91044	0.185951	0.999936
Nitab4.5_0000092g0080	#N/A	0.785045	1.50087	1.91006	0.185993	0.999936
Nitab4.5_0000004g0180	#N/A	-0.503299	2.41235	1.91006	0.185993	0.999936
Nitab4.5_0000697g0210	#N/A	0.216717	7.51007	1.90968	0.186034	0.999936
Nitab4.5_0001608g0020	#N/A	-0.555761	2.71771	1.90552	0.186488	0.999936
Nitab4.5_0000064g0050	#N/A	-0.40031	2.76687	1.90269	0.186799	0.999936
Nitab4.5_0000892g0060	#N/A	-0.319952	4.08396	1.9016	0.186917	0.999936
Nitab4.5_0000187g0260	#N/A	0.212972	8.54652	1.89978	0.187118	0.999936
Nitab4.5_0001135g0010	#N/A	-0.464068	4.23645	1.89963	0.187135	0.999936
Nitab4.5_0001456g0040	#N/A	-0.502402	3.27089	1.89839	0.187271	0.999936
Nitab4.5_0000249g0080	#N/A	-0.549754	1.17549	1.89743	0.187376	0.999936
Nitab4.5_0001373g0040	#N/A	-0.505072	2.21607	1.8957	0.187566	0.999936
Nitab4.5_0000907g0010	#N/A	-0.301836	5.78933	1.89485	0.18766	0.999936
Nitab4.5_0000178g0260	#N/A	0.745635	1.44347	1.8938	0.187775	0.999936
Nitab4.5_0001094g0200	#N/A	-0.392123	4.47814	1.89256	0.187913	0.999936
Nitab4.5_0000883g0180	#N/A	-0.374355	3.50775	1.89149	0.18803	0.999936
Nitab4.5_0002877g0030	#N/A	-0.415695	2.75398	1.8894	0.188262	0.999936
Nitab4.5_0001955g0160	#N/A	-0.440556	2.57481	1.88836	0.188377	0.999936
Nitab4.5_0003738g0050	#N/A	-0.287309	4.69066	1.88797	0.18842	0.999936
Nitab4.5_0005183g0050	#N/A	-0.503618	4.03967	1.88765	0.188455	0.999936
Nitab4.5_0001991g0040	#N/A	-0.459665	2.46842	1.88614	0.188622	0.999936
Nitab4.5_0002545g0020	#N/A	-0.551447	2.49105	1.88484	0.188767	0.999936
Nitab4.5_0000954g0020	#N/A	-0.671807	2.69454	1.88476	0.188776	0.999936
Nitab4.5_0002359g0040	#N/A	-0.406916	3.21513	1.88407	0.188853	0.999936
Nitab4.5_0000430g0170	#N/A	-0.500961	2.27122	1.88341	0.188926	0.999936
Nitab4.5_0003390g0020	#N/A	0.434752	2.68744	1.8828	0.188993	0.999936
Nitab4.5_0001485g0180	#N/A	-0.3432	4.73513	1.88116	0.189176	0.999936
Nitab4.5_0000763g0030	#N/A	-0.358456	3.26749	1.88116	0.189176	0.999936
Nitab4.5_0002315g0030	#N/A	-0.439528	2.52241	1.88025	0.189277	0.999936
Nitab4.5_0000525g0250	#N/A	-0.379359	2.98354	1.87983	0.189325	0.999936
Nitab4.5_0000818g0060	#N/A	-0.53911	2.39541	1.87914	0.189401	0.999936
Nitab4.5_0002543g0010	#N/A	-0.394573	3.32571	1.87688	0.189653	0.999936
Nitab4.5_0000502g0220	#N/A	-0.550062	2.6372	1.87668	0.189675	0.999936
Nitab4.5_0000094g0020	#N/A	-0.518369	1.88044	1.87651	0.189695	0.999936
Nitab4.5_0000680g0070	#N/A	-0.447125	2.87036	1.87455	0.189914	0.999936
Nitab4.5_0003838g0110	#N/A	-0.508199	2.27085	1.87407	0.189967	0.999936
Nitab4.5_0005664g0020	#N/A	-0.428331	2.72587	1.87352	0.190029	0.999936
Nitab4.5_0002209g0120	#N/A	0.216528	7.54331	1.87268	0.190123	0.999936
Nitab4.5_0000332g0190	#N/A	-0.688857	2.38926	1.87267	0.190124	0.999936
Nitab4.5_0002219g0050	#N/A	-0.445344	4.53803	1.87197	0.190202	0.999936
Nitab4.5_0000294g0110	#N/A	-0.507402	2.28786	1.87097	0.190315	0.999936
Nitab4.5_0006717g0020	#N/A	-0.37131	3.5751	1.87066	0.190349	0.999936
Nitab4.5_0000319g0020	#N/A	-0.351662	3.93449	1.87008	0.190415	0.999936
Nitab4.5_0000993g0090	#N/A	-0.289813	6.64374	1.86977	0.19045	0.999936
Nitab4.5_0003668g0040	#N/A	-0.539533	1.9346	1.86961	0.190468	0.999936
Nitab4.5_0000804g0070	#N/A	-0.433592	2.91467	1.86959	0.19047	0.999936
Nitab4.5_0000059g0560	#N/A	-0.874814	0.818135	1.86948	0.190482	0.999936
Nitab4.5_0002601g0030	#N/A	0.469033	2.46083	1.86912	0.190522	0.999936
gene-NitaCp016	#N/A	0.159514	15.1241	1.86873	0.190566	0.999936
Nitab4.5_0004290g0050	#N/A	-0.32991	6.52362	1.86838	0.190605	0.999936
Nitab4.5_0000402g0110	#N/A	-0.674717	1.20021	1.86764	0.190689	0.999936
Nitab4.5_0002088g0040	#N/A	0.416759	2.81133	1.86684	0.190779	0.999936
Nitab4.5_0007812g0030	#N/A	0.590212	2.5768	1.86664	0.190801	0.999936
Nitab4.5_0002656g0050	#N/A	-0.72635	1.08056	1.86629	0.190841	0.999936
Nitab4.5_0000227g0020	#N/A	-0.5941	2.48509	1.86618	0.190853	0.999936
Nitab4.5_0001693g0030	#N/A	0.618532	2.32321	1.8658	0.190895	0.999936
Nitab4.5_0000610g0120	#N/A	-0.285655	6.05012	1.86553	0.190926	0.999936
Nitab4.5_0003013g0040	#N/A	-0.826256	1.33177	1.8623	0.19129	0.999936
Nitab4.5_0000255g0240	#N/A	-0.636953	1.99762	1.86003	0.191546	0.999936
Nitab4.5_0001671g0060	#N/A	-0.43981	2.0284	1.85986	0.191566	0.999936
Nitab4.5_0005200g0040	#N/A	-0.437357	2.95511	1.85808	0.191768	0.999936
Nitab4.5_0000827g0100	#N/A	-0.61614	3.11845	1.85729	0.191856	0.999936
Nitab4.5_0000650g0130	#N/A	-0.366467	3.69857	1.85668	0.191925	0.999936
Nitab4.5_0000628g0080	#N/A	-0.593441	1.94047	1.85582	0.192024	0.999936
Nitab4.5_0000151g0310	#N/A	-0.259119	6.21784	1.8552	0.192094	0.999936
Nitab4.5_0006590g0030	#N/A	-0.508623	2.3286	1.85492	0.192126	0.999936
Nitab4.5_0000143g0440	#N/A	-0.598621	2.15846	1.85468	0.192153	0.999936
Nitab4.5_0000411g0030	#N/A	-0.500145	1.77511	1.85393	0.192239	0.999936
Nitab4.5_0000255g0330	#N/A	0.202725	7.14907	1.85313	0.192329	0.999936
Nitab4.5_0000575g0270	#N/A	0.570791	1.45405	1.8531	0.192333	0.999936
Nitab4.5_0004640g0030	#N/A	-0.39401	3.18972	1.85241	0.19241	0.999936
Nitab4.5_0003586g0020	#N/A	-0.539727	1.29571	1.85191	0.192467	0.999936
Nitab4.5_0000668g0150	#N/A	-0.469929	4.29313	1.85165	0.192498	0.999936
Nitab4.5_0000250g0130	#N/A	-0.582158	1.2395	1.85078	0.192596	0.999936
Nitab4.5_0002334g0060	#N/A	-0.458167	3.9676	1.84979	0.192709	0.999936
Nitab4.5_0002769g0080	#N/A	-0.412594	2.98091	1.84896	0.192804	0.999936
Nitab4.5_0000305g0340	#N/A	-0.61326	2.56304	1.84843	0.192864	0.999936
Nitab4.5_0000104g0230	#N/A	0.285249	4.44694	1.84818	0.192893	0.999936
Nitab4.5_0000673g0170	#N/A	0.211018	7.06417	1.84754	0.192965	0.999936
Nitab4.5_0001728g0060	#N/A	0.435902	3.27766	1.84443	0.19332	0.999936
Nitab4.5_0002058g0110	#N/A	0.473999	2.7314	1.84442	0.193322	0.999936
Nitab4.5_0002540g0120	#N/A	-0.561647	2.07264	1.84401	0.193369	0.999936
Nitab4.5_0000439g0020	#N/A	-0.472795	2.55202	1.84353	0.193424	0.999936
Nitab4.5_0001566g0030	#N/A	-0.307214	4.18931	1.84232	0.193562	0.999936
Nitab4.5_0000172g0610	#N/A	0.476075	2.40202	1.84148	0.193659	0.999936
Nitab4.5_0000227g0280	#N/A	-0.597592	1.75613	1.8412	0.193691	0.999936
Nitab4.5_0002053g0110	#N/A	-0.576137	2.57375	1.84116	0.193696	0.999936
Nitab4.5_0001076g0090	#N/A	-0.435216	2.2598	1.84042	0.19378	0.999936
Nitab4.5_0001913g0130	#N/A	-0.506291	3.6075	1.84034	0.19379	0.999936
Nitab4.5_0000232g0120	#N/A	-0.51401	2.35919	1.83711	0.194161	0.999936
Nitab4.5_0002587g0030	#N/A	-0.819518	1.37559	1.8367	0.194208	0.999936
Nitab4.5_0004942g0010	#N/A	-0.868444	1.20093	1.83668	0.194211	0.999936
Nitab4.5_0000198g0150	#N/A	-0.383657	5.31798	1.83618	0.194268	0.999936
Nitab4.5_0000512g0040	#N/A	-0.484012	3.6385	1.83487	0.194419	0.999936
Nitab4.5_0003540g0070	#N/A	-0.614318	1.37446	1.83481	0.194426	0.999936
Nitab4.5_0001843g0070	#N/A	-0.516344	2.98164	1.83419	0.194497	0.999936
Nitab4.5_0005860g0030	#N/A	-0.405634	4.22288	1.8341	0.194508	0.999936
Nitab4.5_0001952g0030	#N/A	-0.424661	3.36125	1.834	0.194519	0.999936
Nitab4.5_0001223g0190	#N/A	-0.453872	3.15995	1.83317	0.194614	0.999936
Nitab4.5_0000041g0220	#N/A	0.657413	1.42029	1.83195	0.194755	0.999936
Nitab4.5_0000536g0100	#N/A	-0.56021	1.38737	1.82976	0.195008	0.999936
Nitab4.5_0001192g0030	#N/A	-0.369818	4.05564	1.82957	0.19503	0.999936
Nitab4.5_0000610g0040	#N/A	-0.381827	3.11801	1.82845	0.19516	0.999936
Nitab4.5_0002265g0090	#N/A	-0.42036	3.76816	1.82838	0.195168	0.999936
Nitab4.5_0000027g0060	#N/A	-0.420358	2.66263	1.82631	0.195409	0.999936
Nitab4.5_0002031g0060	#N/A	0.598228	1.47393	1.82617	0.195424	0.999936
Nitab4.5_0000041g0060	#N/A	-0.298831	4.36537	1.82543	0.19551	0.999936
gene-NitaCp021	#N/A	0.19337	14.83	1.8249	0.195572	0.999936
Nitab4.5_0002967g0020	#N/A	0.558117	1.68633	1.81883	0.196278	0.999936
Nitab4.5_0000378g0050	#N/A	-0.441028	4.08136	1.81832	0.196338	0.999936
Nitab4.5_0000362g0150	#N/A	0.619439	1.72586	1.81809	0.196364	0.999936
Nitab4.5_0000244g0100	#N/A	-0.367892	3.23615	1.81725	0.196463	0.999936
Nitab4.5_0000306g0360	#N/A	-0.415694	3.07802	1.81722	0.196465	0.999936
Nitab4.5_0002901g0050	#N/A	-0.391995	3.13319	1.81689	0.196504	0.999936
Nitab4.5_0005973g0050	#N/A	-0.471901	2.91651	1.81536	0.196683	0.999936
Nitab4.5_0003062g0010	#N/A	-0.567637	1.87047	1.81527	0.196693	0.999936
Nitab4.5_0003465g0080	#N/A	-0.330755	3.22114	1.81279	0.196984	0.999936
Nitab4.5_0001278g0080	#N/A	0.60885	2.30535	1.81095	0.197199	0.999936
Nitab4.5_0004525g0040	#N/A	-0.479199	2.39901	1.80952	0.197368	0.999936
Nitab4.5_0000575g0130	#N/A	0.345674	3.96408	1.80923	0.197402	0.999936
Nitab4.5_0000287g0290	#N/A	-0.436826	3.40713	1.80847	0.19749	0.999936
Nitab4.5_0000900g0100	#N/A	-0.570225	2.11514	1.80784	0.197564	0.999936
Nitab4.5_0002587g0090	#N/A	-0.422293	2.4645	1.80726	0.197633	0.999936
Nitab4.5_0006826g0060	#N/A	-0.536658	1.9381	1.80695	0.19767	0.999936
Nitab4.5_0000733g0210	#N/A	-0.260683	5.78903	1.8061	0.197769	0.999936
Nitab4.5_0003011g0040	#N/A	-0.507795	1.5157	1.80574	0.197812	0.999936
Nitab4.5_0000069g0620	#N/A	-0.446634	3.31366	1.80573	0.197813	0.999936
Nitab4.5_0000027g0360	#N/A	-0.558192	2.54196	1.80504	0.197895	0.999936
Nitab4.5_0000332g0090	#N/A	-0.579745	1.93925	1.80345	0.198081	0.999936
Nitab4.5_0002300g0070	#N/A	0.6921	2.64832	1.80291	0.198145	0.999936
Nitab4.5_0005321g0010	#N/A	-0.483805	2.11421	1.80262	0.198179	0.999936
Nitab4.5_0000187g0190	#N/A	-0.729832	0.948615	1.80256	0.198187	0.999936
Nitab4.5_0001700g0040	#N/A	-0.452711	2.78378	1.8021	0.198241	0.999936
Nitab4.5_0000119g0020	#N/A	-0.390734	3.55259	1.80192	0.198262	0.999936
Nitab4.5_0007026g0070	#N/A	-0.297811	4.20536	1.80171	0.198288	0.999936
Nitab4.5_0006264g0010	#N/A	0.521862	1.84819	1.80137	0.198328	0.999936
Nitab4.5_0007207g0020	#N/A	0.688248	1.88974	1.80108	0.198362	0.999936
Nitab4.5_0000362g0050	#N/A	-0.405791	4.19596	1.80056	0.198423	0.999936
Nitab4.5_0000662g0230	#N/A	-0.587857	3.30661	1.80036	0.198447	0.999936
Nitab4.5_0002456g0160	#N/A	-0.466401	2.84552	1.79947	0.198552	0.999936
Nitab4.5_0003592g0010	#N/A	-0.936057	1.10835	1.79779	0.198751	0.999936
Nitab4.5_0001978g0050	#N/A	-0.435296	2.86686	1.79755	0.19878	0.999936
Nitab4.5_0000634g0080	#N/A	-0.324321	3.87845	1.79686	0.198862	0.999936
Nitab4.5_0000482g0040	#N/A	-0.56125	1.40372	1.79503	0.199079	0.999936
Nitab4.5_0000608g0140	#N/A	-0.360725	5.00223	1.79389	0.199214	0.999936
Nitab4.5_0004991g0020	#N/A	-0.760787	0.855802	1.79338	0.199274	0.999936
Nitab4.5_0001317g0030	#N/A	0.218739	6.3045	1.78829	0.19988	0.999936
Nitab4.5_0000496g0180	#N/A	-0.53367	1.93915	1.78799	0.199917	0.999936
Nitab4.5_0002670g0010	#N/A	-0.438301	4.2713	1.78729	0.199999	0.999936
Nitab4.5_0001764g0080	#N/A	0.406899	3.11097	1.78622	0.200128	0.999936
Nitab4.5_0002753g0050	#N/A	-0.559092	2.18391	1.7858	0.200178	0.999936
Nitab4.5_0000527g0130	#N/A	-0.343922	5.89339	1.78285	0.200531	0.999936
Nitab4.5_0002029g0040	#N/A	-0.629624	0.97796	1.78278	0.200539	0.999936
Nitab4.5_0003586g0010	#N/A	0.340651	3.73001	1.78186	0.20065	0.999936
Nitab4.5_0005259g0040	#N/A	0.433823	5.39616	1.78177	0.200661	0.999936
Nitab4.5_0002232g0030	#N/A	-0.412928	4.46403	1.7814	0.200706	0.999936
Nitab4.5_0000709g0070	#N/A	-0.546977	1.84596	1.7805	0.200813	0.999936
Nitab4.5_0001800g0070	#N/A	-0.467403	5.58097	1.78021	0.200848	0.999936
Nitab4.5_0003825g0030	#N/A	-0.568979	2.29987	1.77999	0.200875	0.999936
Nitab4.5_0001815g0040	#N/A	-0.42343	2.41715	1.77937	0.200949	0.999936
Nitab4.5_0001838g0020	#N/A	0.376468	3.75661	1.7779	0.201126	0.999936
Nitab4.5_0000072g0270	#N/A	-0.456228	1.96672	1.77728	0.2012	0.999936
Nitab4.5_0001159g0090	#N/A	0.739077	1.00944	1.77641	0.201304	0.999936
Nitab4.5_0001044g0080	#N/A	-0.201794	8.89678	1.7758	0.201378	0.999936
Nitab4.5_0000289g0010	#N/A	-0.526567	2.05899	1.77454	0.20153	0.999936
Nitab4.5_0002673g0090	#N/A	-0.436	4.48191	1.77392	0.201604	0.999936
Nitab4.5_0003507g0020	#N/A	-0.578852	1.51603	1.77383	0.201616	0.999936
Nitab4.5_0001040g0120	#N/A	0.316812	3.94329	1.77361	0.201643	0.999936
Nitab4.5_0000138g0120	#N/A	-0.524014	1.97498	1.77282	0.201738	0.999936
Nitab4.5_0003337g0080	#N/A	-0.283598	6.07438	1.77111	0.201944	0.999936
Nitab4.5_0006737g0050	#N/A	-0.473317	2.06334	1.77034	0.202038	0.999936
Nitab4.5_0000512g0050	#N/A	0.261862	5.05097	1.76988	0.202093	0.999936
Nitab4.5_0002211g0080	#N/A	-0.435104	2.83823	1.76883	0.20222	0.999936
Nitab4.5_0000878g0030	#N/A	-0.393331	3.3274	1.76813	0.202305	0.999936
Nitab4.5_0001480g0010	#N/A	0.712707	1.05249	1.76802	0.202318	0.999936
Nitab4.5_0002629g0030	#N/A	0.400566	2.9563	1.76783	0.202341	0.999936
Nitab4.5_0000054g0230	#N/A	-0.578541	1.20278	1.76726	0.202411	0.999936
Nitab4.5_0002768g0070	#N/A	-0.408599	2.65292	1.76686	0.202459	0.999936
Nitab4.5_0001369g0030	#N/A	-0.499673	1.85945	1.76642	0.202512	0.999936
Nitab4.5_0001494g0080	#N/A	-0.608088	2.08383	1.76528	0.202651	0.999936
Nitab4.5_0000083g0270	#N/A	-0.503201	1.62275	1.76499	0.202686	0.999936
Nitab4.5_0001259g0100	#N/A	-0.202611	6.90787	1.7641	0.202794	0.999936
Nitab4.5_0000249g0240	#N/A	-0.514998	1.97708	1.76129	0.203136	0.999936
Nitab4.5_0000033g0420	#N/A	-0.390303	3.23724	1.7602	0.203268	0.999936
Nitab4.5_0001832g0010	#N/A	0.402913	3.48033	1.76008	0.203284	0.999936
Nitab4.5_0000723g0150	#N/A	0.362489	3.22424	1.75939	0.203368	0.999936
Nitab4.5_0000757g0040	#N/A	0.594968	1.45095	1.75858	0.203467	0.999936
Nitab4.5_0005478g0040	#N/A	-0.445646	4.14273	1.75824	0.203508	0.999936
Nitab4.5_0001102g0070	#N/A	-0.461428	2.04563	1.7578	0.203561	0.999936
Nitab4.5_0000613g0150	#N/A	0.73245	1.41582	1.75755	0.203592	0.999936
Nitab4.5_0002353g0040	#N/A	-0.300924	3.9481	1.7552	0.20388	0.999936
Nitab4.5_0000651g0020	#N/A	-0.256307	6.21369	1.75226	0.20424	0.999936
Nitab4.5_0001295g0270	#N/A	-0.422169	2.95405	1.74999	0.204518	0.999936
Nitab4.5_0000037g0310	#N/A	0.445807	3.1516	1.74873	0.204674	0.999936
Nitab4.5_0001042g0020	#N/A	-0.572187	3.03262	1.74784	0.204783	0.999936
Nitab4.5_0000675g0060	#N/A	-0.573773	1.59787	1.74719	0.204862	0.999936
Nitab4.5_0005428g0020	#N/A	-0.462796	1.93192	1.74682	0.204908	0.999936
Nitab4.5_0000880g0060	#N/A	-0.486265	2.58524	1.74641	0.204959	0.999936
Nitab4.5_0001201g0020	#N/A	-0.259926	5.15227	1.74481	0.205157	0.999936
Nitab4.5_0000855g0010	#N/A	-0.371574	4.48705	1.74479	0.205158	0.999936
Nitab4.5_0000053g0190	#N/A	-0.327964	4.55963	1.74462	0.205179	0.999936
Nitab4.5_0000933g0030	#N/A	0.450179	2.79092	1.74317	0.205358	0.999936
Nitab4.5_0000446g0070	#N/A	-0.339025	4.26534	1.74292	0.205389	0.999936
Nitab4.5_0003553g0130	#N/A	-0.737241	1.0406	1.74291	0.205391	0.999936
Nitab4.5_0004227g0050	#N/A	-0.434552	3.55412	1.74222	0.205476	0.999936
Nitab4.5_0001026g0080	#N/A	-0.413379	3.69558	1.74059	0.205678	0.999936
Nitab4.5_0006207g0030	#N/A	-0.485131	2.54473	1.74038	0.205704	0.999936
Nitab4.5_0000764g0050	#N/A	-0.374967	3.05457	1.74034	0.205708	0.999936
Nitab4.5_0001401g0030	#N/A	-0.31766	5.15252	1.74005	0.205744	0.999936
Nitab4.5_0001663g0020	#N/A	-0.501014	2.20589	1.73912	0.20586	0.999936
Nitab4.5_0000722g0100	#N/A	-0.202093	8.23069	1.73853	0.205932	0.999936
Nitab4.5_0000650g0160	#N/A	-0.318088	6.01453	1.73735	0.206079	0.999936
Nitab4.5_0002508g0010	#N/A	0.613643	1.7271	1.73518	0.206348	0.999936
Nitab4.5_0003383g0040	#N/A	-0.354272	4.23238	1.73518	0.206348	0.999936
Nitab4.5_0000745g0220	#N/A	-0.76321	0.819559	1.73469	0.206409	0.999936
Nitab4.5_0001014g0010	#N/A	-0.683926	1.37216	1.73462	0.206418	0.999936
Nitab4.5_0002027g0160	#N/A	-0.503671	1.96199	1.73357	0.206548	0.999936
Nitab4.5_0000804g0170	#N/A	-0.213385	7.32292	1.73346	0.206562	0.999936
Nitab4.5_0000297g0060	#N/A	-0.337765	4.7369	1.73175	0.206775	0.999936
Nitab4.5_0001000g0100	#N/A	-0.667172	1.75917	1.73052	0.206929	0.999936
Nitab4.5_0004360g0080	#N/A	-0.603112	2.95212	1.73016	0.206973	0.999936
Nitab4.5_0001936g0090	#N/A	-0.394901	2.83684	1.72919	0.207094	0.999936
Nitab4.5_0000044g0230	#N/A	0.301835	4.26433	1.72902	0.207116	0.999936
Nitab4.5_0000030g0040	#N/A	0.68964	1.01949	1.72839	0.207194	0.999936
Nitab4.5_0000200g0180	#N/A	-0.549399	1.99709	1.72531	0.20758	0.999936
Nitab4.5_0000506g0070	#N/A	-0.452638	4.67377	1.7252	0.207593	0.999936
Nitab4.5_0000108g0300	#N/A	-0.551183	1.85317	1.72428	0.207708	0.999936
Nitab4.5_0000200g0220	#N/A	-0.551775	1.23723	1.7239	0.207756	0.999936
Nitab4.5_0001360g0060	#N/A	-0.366489	3.92399	1.72176	0.208025	0.999936
Nitab4.5_0003460g0020	#N/A	-0.668007	1.22791	1.71906	0.208363	0.999936
Nitab4.5_0002003g0020	#N/A	-0.588314	0.953741	1.71895	0.208378	0.999936
Nitab4.5_0000043g0250	#N/A	-0.850444	1.22026	1.71831	0.208458	0.999936
Nitab4.5_0000933g0020	#N/A	0.450961	2.7437	1.71738	0.208575	0.999936
Nitab4.5_0000066g0210	#N/A	-0.3764	3.6365	1.71725	0.208592	0.999936
Nitab4.5_0000110g0250	#N/A	-0.487057	3.246	1.71568	0.20879	0.999936
Nitab4.5_0001668g0020	#N/A	-0.434342	1.96791	1.71543	0.208822	0.999936
Nitab4.5_0002119g0050	#N/A	-0.92251	0.664281	1.71458	0.208928	0.999936
Nitab4.5_0000022g0250	#N/A	-0.534058	2.87277	1.71298	0.209131	0.999936
Nitab4.5_0002071g0050	#N/A	-0.571654	1.78581	1.7125	0.209192	0.999936
Nitab4.5_0000081g0020	#N/A	-0.416447	4.79304	1.71145	0.209324	0.999936
Nitab4.5_0001691g0070	#N/A	-0.567063	2.32812	1.71134	0.209338	0.999936
Nitab4.5_0000529g0020	#N/A	0.673891	1.41681	1.71024	0.209477	0.999936
Nitab4.5_0002769g0040	#N/A	0.555335	2.6446	1.71016	0.209487	0.999936
Nitab4.5_0000287g0110	#N/A	-0.358767	3.33679	1.71009	0.209496	0.999936
Nitab4.5_0000341g0040	#N/A	-0.866024	1.23999	1.70896	0.20964	0.999936
Nitab4.5_0000048g0070	#N/A	0.578756	1.61152	1.70878	0.209663	0.999936
Nitab4.5_0001342g0100	#N/A	0.602789	1.11244	1.7076	0.209812	0.999936
Nitab4.5_0001542g0120	#N/A	-0.357219	4.63805	1.70706	0.20988	0.999936
Nitab4.5_0000397g0190	#N/A	-0.488621	3.65027	1.70676	0.209918	0.999936
Nitab4.5_0001063g0080	#N/A	-0.698647	1.00028	1.70658	0.209942	0.999936
Nitab4.5_0000208g0100	#N/A	-0.501118	2.16915	1.70561	0.210065	0.999936
Nitab4.5_0002836g0050	#N/A	-0.32627	3.57283	1.70416	0.210249	0.999936
Nitab4.5_0000008g0640	#N/A	0.492869	1.9375	1.70353	0.210329	0.999936
Nitab4.5_0005052g0040	#N/A	0.306564	4.62297	1.703	0.210397	0.999936
Nitab4.5_0001952g0110	#N/A	-0.351789	5.1244	1.7028	0.210422	0.999936
Nitab4.5_0003156g0020	#N/A	-0.481612	3.93493	1.70208	0.210515	0.999936
Nitab4.5_0000877g0060	#N/A	-0.420781	3.01689	1.70163	0.210572	0.999936
Nitab4.5_0001831g0110	#N/A	0.403774	4.52468	1.70066	0.210695	0.999936
Nitab4.5_0001014g0150	#N/A	-0.338452	4.57953	1.70041	0.210727	0.999936
Nitab4.5_0002287g0090	#N/A	-0.371752	4.13673	1.70016	0.21076	0.999936
Nitab4.5_0000250g0090	#N/A	-0.603693	2.48121	1.69991	0.210792	0.999936
Nitab4.5_0000824g0080	#N/A	1.07484	1.87017	1.69943	0.210852	0.999936
Nitab4.5_0002433g0090	#N/A	0.435555	2.68228	1.69845	0.210977	0.999936
Nitab4.5_0001402g0110	#N/A	0.487787	2.09427	1.69806	0.211028	0.999936
Nitab4.5_0000094g0130	#N/A	0.51635	1.65709	1.69795	0.211042	0.999936
Nitab4.5_0000982g0080	#N/A	-0.535511	2.41283	1.69709	0.211152	0.999936
Nitab4.5_0001415g0020	#N/A	0.778423	1.63256	1.69692	0.211174	0.999936
Nitab4.5_0000231g0060	#N/A	-0.5183	2.83744	1.69512	0.211403	0.999936
Nitab4.5_0000180g0050	#N/A	-0.274234	4.20862	1.69293	0.211685	0.999936
Nitab4.5_0000379g0010	#N/A	-0.307422	4.4205	1.69212	0.211789	0.999936
Nitab4.5_0000911g0030	#N/A	0.357318	3.87074	1.6917	0.211843	0.999936
Nitab4.5_0000089g0020	#N/A	-0.346674	4.02606	1.69139	0.211882	0.999936
Nitab4.5_0001614g0100	#N/A	0.270508	4.55644	1.69123	0.211904	0.999936
Nitab4.5_0000650g0030	#N/A	-0.325079	4.66893	1.69122	0.211905	0.999936
Nitab4.5_0004963g0020	#N/A	-0.635806	1.11133	1.69098	0.211935	0.999936
Nitab4.5_0000541g0090	#N/A	0.443023	2.84889	1.68713	0.212431	0.999936
Nitab4.5_0002393g0100	#N/A	0.732958	1.55733	1.68698	0.21245	0.999936
Nitab4.5_0001040g0140	#N/A	0.613457	2.58905	1.68695	0.212454	0.999936
Nitab4.5_0001929g0080	#N/A	-0.557503	2.46411	1.6862	0.212552	0.999936
Nitab4.5_0002107g0060	#N/A	-0.35343	4.11193	1.68597	0.212581	0.999936
Nitab4.5_0003496g0010	#N/A	-0.544771	2.0417	1.68475	0.212739	0.999936
Nitab4.5_0000084g0180	#N/A	-0.331956	3.3919	1.68467	0.212748	0.999936
Nitab4.5_0000140g0150	#N/A	0.387862	2.70885	1.68428	0.212799	0.999936
Nitab4.5_0000794g0060	#N/A	0.472939	3.08118	1.68381	0.21286	0.999936
Nitab4.5_0000462g0040	#N/A	0.540245	2.12691	1.68372	0.212872	0.999936
Nitab4.5_0000135g0050	#N/A	0.530798	2.20266	1.68361	0.212885	0.999936
Nitab4.5_0002269g0030	#N/A	-0.36182	3.71042	1.68314	0.212947	0.999936
Nitab4.5_0000119g0030	#N/A	-0.328855	3.52683	1.67963	0.213402	0.999936
Nitab4.5_0000391g0100	#N/A	-0.502291	2.29466	1.67947	0.213422	0.999936
Nitab4.5_0000716g0230	#N/A	-0.435104	1.81474	1.67933	0.21344	0.999936
Nitab4.5_0000270g0260	#N/A	0.393339	2.77243	1.67918	0.213459	0.999936
Nitab4.5_0000486g0140	#N/A	-0.450105	3.18982	1.67757	0.213669	0.999936
Nitab4.5_0001516g0020	#N/A	-0.370947	3.93086	1.6764	0.21382	0.999936
Nitab4.5_0000482g0160	#N/A	-0.4745	3.20836	1.67586	0.213891	0.999936
Nitab4.5_0000329g0250	#N/A	-0.468458	2.18734	1.67544	0.213945	0.999936
Nitab4.5_0003752g0010	#N/A	0.566693	1.41425	1.67512	0.213988	0.999936
Nitab4.5_0001187g0110	#N/A	-0.518896	3.28553	1.67342	0.214209	0.999936
Nitab4.5_0001626g0020	#N/A	1.23126	1.39245	1.67258	0.214318	0.999936
Nitab4.5_0000190g0170	#N/A	-0.271508	4.4177	1.67091	0.214537	0.999936
Nitab4.5_0000420g0060	#N/A	-0.342737	4.01503	1.67028	0.214618	0.999936
Nitab4.5_0000151g0140	#N/A	0.229213	5.63276	1.66677	0.215078	0.999936
Nitab4.5_0003259g0070	#N/A	0.25976	4.65135	1.66622	0.215149	0.999936
Nitab4.5_0002393g0050	#N/A	-0.811587	0.873852	1.6649	0.215323	0.999936
Nitab4.5_0000059g0220	#N/A	-0.440026	2.52193	1.66436	0.215394	0.999936
Nitab4.5_0000021g0680	#N/A	-0.754025	1.00839	1.6635	0.215507	0.999936
Nitab4.5_0005142g0020	#N/A	-0.604465	1.32911	1.66272	0.215609	0.999936
Nitab4.5_0002603g0020	#N/A	-0.502857	3.79721	1.66146	0.215774	0.999936
Nitab4.5_0001097g0040	#N/A	-0.249449	6.14807	1.66091	0.215848	0.999936
Nitab4.5_0002766g0080	#N/A	-0.470457	2.6771	1.66004	0.215962	0.999936
Nitab4.5_0002489g0030	#N/A	-0.477276	2.16842	1.65991	0.215978	0.999936
Nitab4.5_0002266g0100	#N/A	-0.427048	3.0011	1.65925	0.216065	0.999936
Nitab4.5_0000678g0050	#N/A	-0.444195	2.21233	1.65917	0.216076	0.999936
Nitab4.5_0001160g0190	#N/A	0.648712	1.34193	1.65787	0.216247	0.999936
Nitab4.5_0005525g0080	#N/A	0.487376	3.57415	1.65688	0.216379	0.999936
Nitab4.5_0000517g0050	#N/A	-0.495962	2.75157	1.65612	0.216479	0.999936
Nitab4.5_0000915g0110	#N/A	0.666317	1.30516	1.65591	0.216506	0.999936
Nitab4.5_0000129g0190	#N/A	-0.613565	1.67976	1.65586	0.216513	0.999936
Nitab4.5_0002079g0070	#N/A	0.595187	0.999824	1.65518	0.216603	0.999936
Nitab4.5_0005569g0010	#N/A	-0.332629	3.68611	1.65411	0.216745	0.999936
Nitab4.5_0002368g0100	#N/A	-0.362689	3.02798	1.65394	0.216767	0.999936
Nitab4.5_0000220g0160	#N/A	0.159536	11.198	1.65366	0.216805	0.999936
Nitab4.5_0000104g0200	#N/A	-0.553149	1.5157	1.6532	0.216865	0.999936
Nitab4.5_0002611g0130	#N/A	0.310169	4.28418	1.65269	0.216932	0.999936
Nitab4.5_0000565g0040	#N/A	-0.475581	1.76082	1.65211	0.217009	0.999936
Nitab4.5_0005372g0060	#N/A	-0.616687	1.34159	1.64892	0.217433	0.999936
Nitab4.5_0001485g0150	#N/A	-0.723774	0.98883	1.64838	0.217504	0.999936
Nitab4.5_0003408g0010	#N/A	-0.734579	0.811298	1.64802	0.217553	0.999936
Nitab4.5_0000113g0090	#N/A	-0.371665	2.62199	1.6448	0.217981	0.999936
Nitab4.5_0000403g0120	#N/A	0.346971	3.13554	1.64285	0.218242	0.999936
Nitab4.5_0001485g0140	#N/A	-0.407318	4.07842	1.64267	0.218265	0.999936
Nitab4.5_0001438g0180	#N/A	0.38093	2.51012	1.64256	0.21828	0.999936
Nitab4.5_0006635g0010	#N/A	-0.508039	1.97032	1.64201	0.218354	0.999936
Nitab4.5_0000397g0240	#N/A	-0.503505	2.98931	1.64123	0.218458	0.999936
Nitab4.5_0000614g0050	#N/A	-0.472321	2.64568	1.6404	0.218569	0.999936
Nitab4.5_0000008g0190	#N/A	0.445913	2.23751	1.63916	0.218735	0.999936
Nitab4.5_0002765g0010	#N/A	0.653645	1.48238	1.63908	0.218745	0.999936
Nitab4.5_0001215g0100	#N/A	0.258445	4.87755	1.63785	0.218909	0.999936
Nitab4.5_0004506g0110	#N/A	-0.546204	1.35827	1.63781	0.218916	0.999936
Nitab4.5_0000611g0140	#N/A	-0.512987	1.82238	1.63767	0.218934	0.999936
Nitab4.5_0000021g0470	#N/A	-0.392087	3.28925	1.63461	0.219346	0.999936
Nitab4.5_0000704g0050	#N/A	-0.399806	2.45439	1.6345	0.219359	0.999936
Nitab4.5_0002664g0030	#N/A	-0.475616	1.83362	1.63399	0.219428	0.999936
Nitab4.5_0001578g0010	#N/A	-0.649409	0.923808	1.6328	0.219589	0.999936
Nitab4.5_0003135g0010	#N/A	-0.312906	5.04235	1.63266	0.219607	0.999936
Nitab4.5_0001794g0130	#N/A	0.33485	4.32795	1.63241	0.219641	0.999936
Nitab4.5_0001221g0030	#N/A	-0.358304	4.12454	1.63194	0.219704	0.999936
Nitab4.5_0000143g0360	#N/A	0.426429	2.53798	1.63182	0.21972	0.999936
Nitab4.5_0000431g0050	#N/A	-0.416228	2.30019	1.63181	0.219721	0.999936
Nitab4.5_0000108g0190	#N/A	-0.353727	4.02456	1.63177	0.219727	0.999936
Nitab4.5_0000200g0080	#N/A	0.387573	3.922	1.62983	0.219989	0.999936
Nitab4.5_0003361g0040	#N/A	-0.420736	3.77441	1.62884	0.220122	0.999936
Nitab4.5_0000782g0020	#N/A	0.348824	3.40439	1.62866	0.220146	0.999936
Nitab4.5_0000093g0200	#N/A	-0.399999	3.45402	1.62797	0.220239	0.999936
Nitab4.5_0001311g0040	#N/A	-0.241146	6.4093	1.62699	0.220371	0.999936
Nitab4.5_0001318g0080	#N/A	-0.572949	3.09879	1.62672	0.220408	0.999936
Nitab4.5_0002998g0060	#N/A	0.553862	1.33903	1.62554	0.220569	0.999936
Nitab4.5_0002372g0010	#N/A	-0.486723	1.52308	1.62542	0.220584	0.999936
Nitab4.5_0000163g0310	#N/A	-0.469938	3.41688	1.62345	0.220851	0.999936
Nitab4.5_0003294g0040	#N/A	-0.847779	1.09456	1.62258	0.220968	0.999936
Nitab4.5_0005376g0020	#N/A	-0.457543	3.04892	1.62254	0.220975	0.999936
Nitab4.5_0000568g0030	#N/A	0.336297	4.91972	1.62055	0.221244	0.999936
Nitab4.5_0000935g0210	#N/A	-0.609141	2.23547	1.61721	0.221699	0.999936
gene-NitaCt127	#N/A	0.41328	3.45979	1.61701	0.221726	0.999936
Nitab4.5_0003850g0070	#N/A	0.505535	1.8781	1.61639	0.221811	0.999936
Nitab4.5_0001800g0050	#N/A	-0.334268	6.90404	1.61636	0.221815	0.999936
Nitab4.5_0001584g0100	#N/A	-0.458839	2.41528	1.61631	0.221821	0.999936
Nitab4.5_0000611g0030	#N/A	-0.538147	2.02849	1.61631	0.221822	0.999936
Nitab4.5_0000142g0110	#N/A	-0.588866	1.16715	1.6157	0.221904	0.999936
Nitab4.5_0000012g0130	#N/A	-0.513547	1.88576	1.61472	0.222039	0.999936
Nitab4.5_0001542g0170	#N/A	0.596953	3.21151	1.61402	0.222134	0.999936
Nitab4.5_0005183g0090	#N/A	-0.442426	2.70412	1.6134	0.222219	0.999936
Nitab4.5_0000437g0050	#N/A	0.270757	6.17896	1.61319	0.222248	0.999936
Nitab4.5_0000036g0190	#N/A	-0.476488	2.4574	1.61141	0.222491	0.999936
Nitab4.5_0000086g0040	#N/A	-0.447839	4.01189	1.61121	0.222518	0.999936
Nitab4.5_0000123g0150	#N/A	0.358117	4.00825	1.61085	0.222567	0.999936
Nitab4.5_0004750g0080	#N/A	-0.555405	1.8591	1.61056	0.222608	0.999936
Nitab4.5_0003155g0010	#N/A	0.272734	5.88825	1.60941	0.222765	0.999936
Nitab4.5_0000790g0060	#N/A	-0.275222	5.49822	1.60938	0.22277	0.999936
Nitab4.5_0000854g0120	#N/A	-0.340616	3.77642	1.60849	0.222891	0.999936
Nitab4.5_0000703g0110	#N/A	-0.467335	3.35966	1.60849	0.222892	0.999936
Nitab4.5_0000283g0430	#N/A	-0.35961	3.12881	1.60742	0.223038	0.999936
Nitab4.5_0001229g0140	#N/A	-0.479693	3.11917	1.60722	0.223066	0.999936
Nitab4.5_0002739g0090	#N/A	0.366533	2.71021	1.60672	0.223134	0.999936
Nitab4.5_0001621g0030	#N/A	0.56895	2.17908	1.60628	0.223195	0.999936
Nitab4.5_0000095g0170	#N/A	-0.387719	2.60994	1.60618	0.223208	0.999936
Nitab4.5_0000083g0050	#N/A	-0.261668	6.3558	1.60586	0.223253	0.999936
Nitab4.5_0000082g0190	#N/A	-0.419656	3.34611	1.60513	0.223353	0.999936
Nitab4.5_0008547g0010	#N/A	-0.245461	7.81007	1.60464	0.22342	0.999936
Nitab4.5_0005372g0080	#N/A	-0.70251	1.38994	1.6044	0.223453	0.999936
Nitab4.5_0000152g0070	#N/A	-0.399562	4.3305	1.60422	0.223478	0.999936
Nitab4.5_0000457g0220	#N/A	-0.345807	3.9518	1.60406	0.2235	0.999936
Nitab4.5_0000057g0180	#N/A	-0.331524	4.74532	1.60343	0.223587	0.999936
Nitab4.5_0000123g0190	#N/A	-0.43186	2.33147	1.60268	0.22369	0.999936
Nitab4.5_0007313g0020	#N/A	0.435835	2.56405	1.60028	0.224021	0.999936
Nitab4.5_0000014g0430	#N/A	0.454011	2.16296	1.60009	0.224047	0.999936
Nitab4.5_0000059g0450	#N/A	0.669501	1.67832	1.60001	0.224058	0.999936
Nitab4.5_0001537g0040	#N/A	-0.464253	2.26107	1.59893	0.224207	0.999936
Nitab4.5_0001685g0040	#N/A	0.472799	2.27003	1.59884	0.22422	0.999936
Nitab4.5_0005208g0050	#N/A	-0.403265	3.17959	1.59883	0.224222	0.999936
Nitab4.5_0000543g0160	#N/A	-0.182337	10.061	1.59861	0.224252	0.999936
Nitab4.5_0001121g0250	#N/A	-0.555158	1.95456	1.598	0.224335	0.999936
Nitab4.5_0003265g0130	#N/A	-0.404096	4.50925	1.59783	0.22436	0.999936
Nitab4.5_0002484g0050	#N/A	-0.439764	3.07652	1.59766	0.224382	0.999936
Nitab4.5_0001311g0010	#N/A	-0.41762	2.2564	1.59695	0.224481	0.999936
Nitab4.5_0000397g0060	#N/A	-0.368708	3.77455	1.5962	0.224586	0.999936
Nitab4.5_0000288g0160	#N/A	-0.529788	2.37729	1.59596	0.224619	0.999936
Nitab4.5_0000165g0080	#N/A	-0.325157	4.67772	1.59552	0.22468	0.999936
Nitab4.5_0000131g0140	#N/A	-0.376536	5.40459	1.59464	0.224801	0.999936
Nitab4.5_0000820g0010	#N/A	-0.335557	3.39503	1.59451	0.22482	0.999936
Nitab4.5_0000667g0080	#N/A	-0.491642	3.56929	1.59368	0.224934	0.999936
Nitab4.5_0002055g0090	#N/A	-0.691395	1.23873	1.59364	0.22494	0.999936
Nitab4.5_0003086g0080	#N/A	-0.318469	4.65119	1.59205	0.225161	0.999936
Nitab4.5_0000463g0150	#N/A	0.491481	2.79124	1.59143	0.225247	0.999936
Nitab4.5_0002345g0070	#N/A	0.157808	9.86137	1.59073	0.225344	0.999936
Nitab4.5_0001198g0220	#N/A	-0.386539	2.5458	1.59027	0.225408	0.999936
Nitab4.5_0000027g0460	#N/A	-0.541566	1.57435	1.59015	0.225425	0.999936
Nitab4.5_0000694g0090	#N/A	-0.610508	1.81731	1.58991	0.225459	0.999936
Nitab4.5_0000183g0170	#N/A	-0.551093	4.61308	1.58981	0.225472	0.999936
Nitab4.5_0000161g0250	#N/A	-0.273338	4.38833	1.58981	0.225473	0.999936
Nitab4.5_0001417g0060	#N/A	-0.314108	3.7121	1.58921	0.225556	0.999936
Nitab4.5_0002700g0120	#N/A	0.278436	5.05366	1.58902	0.225583	0.999936
Nitab4.5_0000707g0050	#N/A	-0.310224	4.9382	1.58879	0.225614	0.999936
Nitab4.5_0000264g0120	#N/A	-0.504281	1.92338	1.58871	0.225626	0.999936
Nitab4.5_0001700g0150	#N/A	-0.261699	5.53531	1.58852	0.225653	0.999936
Nitab4.5_0000302g0170	#N/A	0.377905	2.62111	1.58822	0.225694	0.999936
Nitab4.5_0002027g0110	#N/A	-0.483731	2.19393	1.58728	0.225825	0.999936
Nitab4.5_0000307g0060	#N/A	-0.314814	3.33442	1.5871	0.225851	0.999936
Nitab4.5_0004608g0010	#N/A	-0.642814	2.17309	1.58705	0.225858	0.999936
Nitab4.5_0003553g0120	#N/A	-0.494665	2.33223	1.58621	0.225975	0.999936
Nitab4.5_0000112g0080	#N/A	-0.349759	3.9289	1.58615	0.225984	0.999936
Nitab4.5_0007774g0080	#N/A	-0.512376	2.43499	1.58614	0.225984	0.999936
Nitab4.5_0001544g0090	#N/A	0.456901	2.48124	1.58419	0.226257	0.999936
Nitab4.5_0000084g0130	#N/A	-0.601267	1.25394	1.58256	0.226484	0.999936
Nitab4.5_0000960g0070	#N/A	-0.549569	2.71732	1.58155	0.226627	0.999936
Nitab4.5_0001719g0050	#N/A	-0.444899	3.07576	1.58104	0.226699	0.999936
gene-NitaMp060	#N/A	-0.175149	12.2577	1.5805	0.226773	0.999936
Nitab4.5_0003959g0010	#N/A	-0.323129	4.26315	1.58041	0.226786	0.999936
Nitab4.5_0002954g0070	#N/A	-0.535635	2.017	1.57982	0.226869	0.999936
Nitab4.5_0003825g0070	#N/A	-0.399478	2.52542	1.5797	0.226886	0.999936
Nitab4.5_0000175g0430	#N/A	-0.650151	1.14471	1.57827	0.227087	0.999936
Nitab4.5_0001005g0050	#N/A	-0.521736	2.119	1.57819	0.227099	0.999936
Nitab4.5_0001063g0040	#N/A	-0.307766	4.05534	1.57738	0.227212	0.999936
Nitab4.5_0000059g0080	#N/A	0.584987	1.51957	1.57735	0.227216	0.999936
Nitab4.5_0000175g0400	#N/A	0.308664	3.67584	1.57691	0.227278	0.999936
Nitab4.5_0001497g0020	#N/A	-0.602079	1.28809	1.57625	0.22737	0.999936
Nitab4.5_0000163g0320	#N/A	-0.352987	2.7992	1.57595	0.227413	0.999936
Nitab4.5_0004608g0040	#N/A	-0.432654	2.27708	1.57572	0.227445	0.999936
Nitab4.5_0007346g0020	#N/A	-0.466482	3.00499	1.57567	0.227452	0.999936
Nitab4.5_0000059g0410	#N/A	-0.33496	4.71639	1.57529	0.227506	0.999936
Nitab4.5_0001355g0040	#N/A	-0.341982	3.95837	1.57305	0.227822	0.999936
Nitab4.5_0001485g0050	#N/A	-0.322666	3.29432	1.5729	0.227843	0.999936
Nitab4.5_0005191g0060	#N/A	-0.498071	1.91004	1.57241	0.227913	0.999936
Nitab4.5_0000080g0220	#N/A	-0.621652	1.23811	1.5714	0.228055	0.999936
Nitab4.5_0001370g0080	#N/A	-0.393748	2.55399	1.57129	0.228071	0.999936
Nitab4.5_0002050g0100	#N/A	-0.299312	4.74211	1.57087	0.22813	0.999936
Nitab4.5_0000588g0180	#N/A	-0.366987	4.0319	1.57001	0.228252	0.999936
Nitab4.5_0001898g0030	#N/A	0.220112	6.6575	1.56956	0.228314	0.999936
Nitab4.5_0001090g0120	#N/A	-0.281788	4.71833	1.56814	0.228516	0.999936
Nitab4.5_0003298g0020	#N/A	-0.262831	5.10709	1.56778	0.228568	0.999936
Nitab4.5_0003259g0080	#N/A	-0.331576	4.78117	1.56747	0.228611	0.999936
Nitab4.5_0002796g0060	#N/A	-0.362185	3.4038	1.5657	0.228862	0.999936
Nitab4.5_0001684g0040	#N/A	-0.440103	2.70056	1.56563	0.228871	0.999936
Nitab4.5_0001154g0060	#N/A	-0.280332	4.37018	1.56492	0.228972	0.999936
Nitab4.5_0003296g0010	#N/A	-0.663019	2.96363	1.56441	0.229045	0.999936
Nitab4.5_0000175g0040	#N/A	0.784334	1.34156	1.56418	0.229078	0.999936
Nitab4.5_0000136g0260	#N/A	0.344076	3.0524	1.56395	0.22911	0.999936
Nitab4.5_0002102g0080	#N/A	-0.48151	2.70137	1.56375	0.229139	0.999936
Nitab4.5_0003737g0010	#N/A	-0.414063	2.17432	1.56359	0.229161	0.999936
Nitab4.5_0000543g0170	#N/A	0.469632	3.19323	1.56354	0.22917	0.999936
Nitab4.5_0002328g0010	#N/A	-0.459883	3.50474	1.56308	0.229234	0.999936
Nitab4.5_0000102g0460	#N/A	-0.344936	3.39063	1.56244	0.229325	0.999936
Nitab4.5_0000030g0510	#N/A	-0.574575	1.55437	1.56154	0.229454	0.999936
Nitab4.5_0001622g0010	#N/A	-0.281391	3.95672	1.56094	0.229538	0.999936
Nitab4.5_0000397g0020	#N/A	-0.245992	6.25854	1.55947	0.229748	0.999936
Nitab4.5_0000151g0090	#N/A	-0.522344	1.24848	1.55885	0.229836	0.999936
Nitab4.5_0000245g0020	#N/A	-0.480455	2.89103	1.55843	0.229896	0.999936
Nitab4.5_0001942g0170	#N/A	0.57215	1.39085	1.55797	0.229962	0.999936
Nitab4.5_0000718g0190	#N/A	0.269499	6.55995	1.55782	0.229984	0.999936
Nitab4.5_0001355g0050	#N/A	-0.650767	1.33632	1.55744	0.230039	0.999936
Nitab4.5_0000177g0090	#N/A	-0.293308	4.10994	1.55633	0.230197	0.999936
Nitab4.5_0001685g0090	#N/A	-0.4626	3.47684	1.55626	0.230206	0.999936
Nitab4.5_0001315g0320	#N/A	0.361041	3.20087	1.5552	0.230359	0.999936
Nitab4.5_0002285g0040	#N/A	-0.362126	5.18489	1.55506	0.230378	0.999936
Nitab4.5_0001215g0140	#N/A	0.46523	2.90263	1.55496	0.230393	0.999936
Nitab4.5_0001996g0020	#N/A	-0.329246	3.2295	1.55469	0.230432	0.999936
Nitab4.5_0002649g0020	#N/A	-0.634502	2.42628	1.55372	0.23057	0.999936
Nitab4.5_0002315g0020	#N/A	-0.396967	2.60626	1.55319	0.230646	0.999936
Nitab4.5_0000223g0320	#N/A	-0.37372	2.43723	1.55296	0.23068	0.999936
Nitab4.5_0001097g0030	#N/A	-0.327667	3.15819	1.5514	0.230903	0.999936
Nitab4.5_0000152g0420	#N/A	-0.580923	1.32847	1.55103	0.230957	0.999936
Nitab4.5_0000044g0590	#N/A	-0.368374	3.59745	1.55038	0.23105	0.999936
Nitab4.5_0001663g0120	#N/A	0.433648	2.55192	1.54992	0.231116	0.999936
Nitab4.5_0000859g0300	#N/A	-0.460095	1.51141	1.54958	0.231165	0.999936
Nitab4.5_0001154g0020	#N/A	-0.466021	1.94538	1.54885	0.23127	0.999936
Nitab4.5_0000207g0410	#N/A	-0.500039	1.90567	1.54847	0.231325	0.999936
Nitab4.5_0001622g0160	#N/A	0.248532	6.25956	1.54832	0.231346	0.999936
Nitab4.5_0000588g0040	#N/A	-0.303524	5.91678	1.54814	0.231372	0.999936
Nitab4.5_0001530g0020	#N/A	-0.356945	5.86825	1.54793	0.231403	0.999936
Nitab4.5_0000915g0060	#N/A	0.431756	2.07193	1.54786	0.231413	0.999936
Nitab4.5_0000788g0040	#N/A	-0.466151	1.92077	1.54715	0.231515	0.999936
Nitab4.5_0000968g0050	#N/A	-0.258993	6.85089	1.54641	0.231622	0.999936
Nitab4.5_0000141g0350	#N/A	-0.313784	3.43232	1.54613	0.231661	0.999936
Nitab4.5_0000793g0030	#N/A	-0.478076	2.41217	1.54498	0.231828	0.999936
Nitab4.5_0000224g0010	#N/A	-0.414166	4.30644	1.54459	0.231883	0.999936
Nitab4.5_0003514g0040	#N/A	-0.549766	1.01525	1.54267	0.232162	0.999936
Nitab4.5_0000502g0090	#N/A	-0.376152	2.49563	1.5421	0.232244	0.999936
Nitab4.5_0001456g0190	#N/A	0.333147	3.89118	1.54125	0.232366	0.999936
Nitab4.5_0000912g0130	#N/A	-0.641541	1.74838	1.54011	0.232531	0.999936
Nitab4.5_0000193g0110	#N/A	-0.513272	2.76334	1.53971	0.23259	0.999936
Nitab4.5_0000519g0310	#N/A	-0.508397	2.0346	1.53971	0.232591	0.999936
Nitab4.5_0001003g0190	#N/A	0.624396	3.0524	1.53967	0.232595	0.999936
Nitab4.5_0000677g0050	#N/A	-0.445409	2.82589	1.53911	0.232676	0.999936
Nitab4.5_0004599g0070	#N/A	0.452838	3.29	1.53895	0.2327	0.999936
Nitab4.5_0000165g0020	#N/A	-0.371524	2.89376	1.53722	0.232952	0.999936
Nitab4.5_0000318g0120	#N/A	0.207473	6.26533	1.53639	0.233071	0.999936
Nitab4.5_0002045g0110	#N/A	-0.384573	3.94545	1.53616	0.233105	0.999936
gene-NitaCp057	#N/A	0.267404	10.1216	1.53516	0.233251	0.999936
Nitab4.5_0004924g0010	#N/A	-0.487111	2.27482	1.53494	0.233283	0.999936
Nitab4.5_0002403g0070	#N/A	-0.535267	2.85311	1.53399	0.233421	0.999936
Nitab4.5_0001403g0020	#N/A	-0.313582	3.74958	1.53392	0.233432	0.999936
Nitab4.5_0005669g0020	#N/A	0.408454	2.74731	1.53234	0.233662	0.999936
Nitab4.5_0000787g0260	#N/A	-0.369821	2.73022	1.53185	0.233733	0.999936
Nitab4.5_0001293g0020	#N/A	-0.588548	1.82554	1.53122	0.233825	0.999936
Nitab4.5_0000051g0070	#N/A	-0.344203	3.12981	1.53052	0.233927	0.999936
Nitab4.5_0004550g0110	#N/A	0.558867	1.99735	1.53032	0.233957	0.999936
Nitab4.5_0000305g0170	#N/A	0.441714	2.16112	1.53015	0.23398	0.999936
Nitab4.5_0001383g0030	#N/A	-0.336499	4.38264	1.53009	0.23399	0.999936
Nitab4.5_0002859g0150	#N/A	-0.335293	3.23601	1.52964	0.234055	0.999936
Nitab4.5_0001752g0060	#N/A	-0.378491	3.49326	1.5295	0.234076	0.999936
Nitab4.5_0002611g0030	#N/A	-0.297031	6.02842	1.52932	0.234102	0.999936
Nitab4.5_0000022g0010	#N/A	0.291538	4.07521	1.52925	0.234113	0.999936
Nitab4.5_0001530g0070	#N/A	-0.439841	3.07642	1.52879	0.23418	0.999936
Nitab4.5_0003629g0020	#N/A	0.415363	2.59178	1.52864	0.234202	0.999936
Nitab4.5_0000632g0170	#N/A	0.529078	1.36821	1.52786	0.234315	0.999936
Nitab4.5_0000329g0050	#N/A	0.65669	1.31443	1.52712	0.234424	0.999936
Nitab4.5_0001565g0060	#N/A	-0.514995	2.70471	1.52668	0.234489	0.999936
Nitab4.5_0004506g0030	#N/A	-0.404	3.08062	1.52581	0.234617	0.999936
Nitab4.5_0004529g0010	#N/A	0.458859	1.94596	1.52574	0.234626	0.999936
Nitab4.5_0000914g0070	#N/A	0.817753	1.07176	1.52552	0.234659	0.999936
Nitab4.5_0001320g0180	#N/A	0.442768	1.8456	1.52493	0.234745	0.999936
Nitab4.5_0000141g0300	#N/A	0.669263	1.0904	1.52486	0.234755	0.999936
Nitab4.5_0004170g0070	#N/A	0.365012	3.15082	1.52404	0.234876	0.999936
Nitab4.5_0001146g0060	#N/A	0.461966	4.63825	1.52335	0.234977	0.999936
Nitab4.5_0000287g0230	#N/A	0.320168	3.93994	1.52233	0.235127	0.999936
Nitab4.5_0000081g0160	#N/A	-0.607827	1.57311	1.52221	0.235144	0.999936
Nitab4.5_0003093g0050	#N/A	0.522747	1.36164	1.52206	0.235167	0.999936
Nitab4.5_0000287g0200	#N/A	-0.308211	4.76593	1.52189	0.235191	0.999936
Nitab4.5_0000991g0160	#N/A	-0.388162	2.73972	1.52188	0.235193	0.999936
Nitab4.5_0000859g0170	#N/A	-0.528982	3.53247	1.52147	0.235254	0.999936
Nitab4.5_0000309g0180	#N/A	-0.551335	1.15041	1.5212	0.235293	0.999936
Nitab4.5_0000019g0210	#N/A	-0.51375	3.22556	1.52011	0.235453	0.999936
Nitab4.5_0001805g0020	#N/A	-0.820952	1.12208	1.51825	0.235727	0.999936
Nitab4.5_0000979g0010	#N/A	-0.339365	3.00292	1.51814	0.235745	0.999936
Nitab4.5_0000286g0100	#N/A	-0.366216	3.64319	1.51745	0.235845	0.999936
Nitab4.5_0000352g0020	#N/A	-0.388738	3.44329	1.51647	0.235991	0.999936
Nitab4.5_0001159g0200	#N/A	-0.401525	3.55436	1.51609	0.236047	0.999936
Nitab4.5_0001735g0100	#N/A	0.47418	1.74624	1.51591	0.236073	0.999936
Nitab4.5_0001942g0050	#N/A	-0.468553	2.23952	1.5158	0.23609	0.999936
Nitab4.5_0000149g0030	#N/A	-0.617497	1.33616	1.51516	0.236184	0.999936
Nitab4.5_0001507g0060	#N/A	-0.434718	4.96309	1.51392	0.236368	0.999936
Nitab4.5_0000335g0100	#N/A	-0.563555	2.92194	1.51376	0.236391	0.999936
Nitab4.5_0000500g0060	#N/A	-0.3424	2.95576	1.51263	0.236558	0.999936
Nitab4.5_0001565g0040	#N/A	0.278979	6.21645	1.51248	0.236581	0.999936
Nitab4.5_0000250g0210	#N/A	-0.553513	2.11977	1.51246	0.236583	0.999936
Nitab4.5_0000004g0060	#N/A	-0.316266	4.12257	1.51222	0.23662	0.999936
Nitab4.5_0001583g0180	#N/A	-0.468325	2.37368	1.51171	0.236694	0.999936
Nitab4.5_0002569g0030	#N/A	-0.31175	4.1061	1.51163	0.236707	0.999936
Nitab4.5_0001508g0070	#N/A	-0.361006	2.78827	1.51153	0.236721	0.999936
Nitab4.5_0000030g0230	#N/A	-0.490344	3.12136	1.51132	0.236753	0.999936
Nitab4.5_0000975g0010	#N/A	-0.56517	2.03859	1.51124	0.236765	0.999936
Nitab4.5_0000533g0030	#N/A	-0.396926	4.26272	1.51065	0.236853	0.999936
Nitab4.5_0000402g0080	#N/A	0.340715	3.06852	1.5105	0.236875	0.999936
Nitab4.5_0001121g0130	#N/A	-0.610194	1.59261	1.51019	0.236921	0.999936
Nitab4.5_0000072g0440	#N/A	-0.54461	2.28531	1.50989	0.236965	0.999936
Nitab4.5_0000006g0100	#N/A	-0.541235	3.24049	1.50927	0.237057	0.999936
Nitab4.5_0002367g0100	#N/A	0.300741	3.50785	1.50914	0.237076	0.999936
Nitab4.5_0001639g0060	#N/A	-0.471154	2.82471	1.50782	0.237273	0.999936
Nitab4.5_0005169g0060	#N/A	-0.409023	3.46491	1.50682	0.237422	0.999936
Nitab4.5_0000935g0190	#N/A	-0.403996	4.25054	1.5064	0.237484	0.999936
Nitab4.5_0001159g0010	#N/A	-0.32009	4.72928	1.5064	0.237485	0.999936
Nitab4.5_0000495g0170	#N/A	-0.376353	3.54679	1.50522	0.23766	0.999936
Nitab4.5_0000565g0010	#N/A	-0.314995	5.20609	1.50454	0.237762	0.999936
Nitab4.5_0002234g0100	#N/A	-0.235389	4.99043	1.50448	0.23777	0.999936
Nitab4.5_0000075g0200	#N/A	-0.344622	3.41153	1.50247	0.23807	0.999936
Nitab4.5_0000009g0440	#N/A	-0.336767	3.81753	1.50142	0.238228	0.999936
Nitab4.5_0001083g0070	#N/A	-0.356632	3.64213	1.50053	0.23836	0.999936
Nitab4.5_0000868g0020	#N/A	-0.234566	6.05906	1.50037	0.238384	0.999936
Nitab4.5_0003331g0020	#N/A	-0.683646	1.70985	1.50016	0.238415	0.999936
Nitab4.5_0000973g0030	#N/A	-0.379293	4.22375	1.49952	0.238511	0.999936
Nitab4.5_0001146g0250	#N/A	-0.658123	0.987924	1.49933	0.238541	0.999936
Nitab4.5_0000085g0050	#N/A	0.489655	2.36969	1.49876	0.238625	0.999936
gene-NitaCp039	#N/A	0.238144	10.3707	1.4983	0.238695	0.999936
Nitab4.5_0004932g0050	#N/A	0.412986	2.10423	1.4978	0.238769	0.999936
Nitab4.5_0000070g0080	#N/A	-0.598363	2.22815	1.49761	0.238798	0.999936
Nitab4.5_0002673g0100	#N/A	0.483386	1.88479	1.49725	0.238851	0.999936
Nitab4.5_0000439g0170	#N/A	-0.59824	1.12081	1.49706	0.238881	0.999936
Nitab4.5_0000543g0030	#N/A	-0.605266	1.84421	1.49675	0.238927	0.999936
Nitab4.5_0000553g0100	#N/A	-0.34552	3.05499	1.49649	0.238966	0.999936
Nitab4.5_0003280g0010	#N/A	0.832211	0.624899	1.49627	0.238999	0.999936
Nitab4.5_0002050g0120	#N/A	0.449896	3.14978	1.49556	0.239105	0.999936
Nitab4.5_0003316g0010	#N/A	-0.501914	2.22554	1.49539	0.239132	0.999936
Nitab4.5_0000349g0290	#N/A	0.558252	1.47604	1.49532	0.239141	0.999936
Nitab4.5_0000049g0050	#N/A	-0.671549	1.54639	1.49387	0.23936	0.999936
Nitab4.5_0001915g0120	#N/A	-0.314828	3.36085	1.49358	0.239403	0.999936
Nitab4.5_0000413g0090	#N/A	0.820384	1.12126	1.4921	0.239627	0.999936
Nitab4.5_0001922g0010	#N/A	-0.390807	4.74977	1.49147	0.239721	0.999936
Nitab4.5_0002467g0010	#N/A	0.286526	4.19338	1.49107	0.239782	0.999936
Nitab4.5_0002561g0020	#N/A	-0.357273	3.32365	1.49085	0.239814	0.999936
Nitab4.5_0000131g0260	#N/A	0.464057	1.46627	1.49054	0.239861	0.999936
Nitab4.5_0003295g0100	#N/A	0.459275	1.9838	1.48991	0.239956	0.999936
Nitab4.5_0000297g0140	#N/A	-0.285146	4.67208	1.48979	0.239975	0.999936
Nitab4.5_0000173g0180	#N/A	0.359986	5.28117	1.48953	0.240014	0.999936
Nitab4.5_0001992g0090	#N/A	0.56581	1.08249	1.4893	0.240048	0.999936
Nitab4.5_0001305g0050	#N/A	-0.376849	2.46495	1.48927	0.240052	0.999936
Nitab4.5_0000443g0110	#N/A	0.511252	3.07962	1.48895	0.240101	0.999936
Nitab4.5_0000005g0590	#N/A	-0.361926	3.15282	1.48857	0.240159	0.999936
Nitab4.5_0000313g0040	#N/A	0.170305	10.6792	1.48849	0.240171	0.999936
Nitab4.5_0004174g0040	#N/A	-0.274509	3.96624	1.48805	0.240237	0.999936
Nitab4.5_0001535g0010	#N/A	-0.360983	4.00093	1.48712	0.240378	0.999936
Nitab4.5_0002155g0060	#N/A	-0.371916	2.53287	1.48648	0.240476	0.999936
Nitab4.5_0001965g0060	#N/A	0.255284	5.04937	1.48628	0.240506	0.999936
Nitab4.5_0000976g0130	#N/A	-0.498311	2.21233	1.48569	0.240595	0.999936
Nitab4.5_0000173g0220	#N/A	-0.462286	4.26094	1.48558	0.240612	0.999936
Nitab4.5_0002354g0050	#N/A	0.235206	5.66946	1.48495	0.240706	0.999936
Nitab4.5_0001467g0090	#N/A	-0.611056	1.618	1.48476	0.240735	0.999936
Nitab4.5_0002994g0060	#N/A	0.352297	4.43009	1.48447	0.24078	0.999936
Nitab4.5_0000929g0100	#N/A	0.520464	1.90469	1.48387	0.24087	0.999936
Nitab4.5_0003937g0030	#N/A	0.395085	2.59954	1.48158	0.241219	0.999936
Nitab4.5_0001748g0060	#N/A	-0.422617	2.13309	1.48153	0.241226	0.999936
Nitab4.5_0000172g0870	#N/A	0.600766	0.952125	1.48102	0.241303	0.999936
Nitab4.5_0000428g0330	#N/A	-0.485033	2.34044	1.48057	0.241372	0.999936
Nitab4.5_0000508g0200	#N/A	-0.529314	3.19033	1.48044	0.241391	0.999936
Nitab4.5_0000357g0140	#N/A	0.606733	2.47803	1.47986	0.241479	0.999936
Nitab4.5_0004141g0030	#N/A	-0.393463	2.15142	1.47943	0.241545	0.999936
Nitab4.5_0003983g0050	#N/A	-0.259133	6.86822	1.47874	0.241651	0.999936
Nitab4.5_0003265g0090	#N/A	0.276176	4.08951	1.47754	0.241833	0.999936
Nitab4.5_0000209g0100	#N/A	-0.375716	2.69374	1.47722	0.241882	0.999936
Nitab4.5_0000154g0320	#N/A	0.384829	2.90767	1.47637	0.242012	0.999936
Nitab4.5_0003161g0020	#N/A	-0.57242	2.32442	1.47474	0.242261	0.999936
Nitab4.5_0003265g0070	#N/A	-0.557474	1.70315	1.47331	0.242479	0.999936
Nitab4.5_0000432g0120	#N/A	-0.334754	4.35124	1.47245	0.242611	0.999936
Nitab4.5_0001636g0020	#N/A	0.309801	3.83521	1.47186	0.242701	0.999936
Nitab4.5_0000130g0240	#N/A	0.612768	2.68564	1.47125	0.242794	0.999936
Nitab4.5_0000384g0020	#N/A	-0.328061	4.61519	1.47061	0.242893	0.999936
Nitab4.5_0000222g0340	#N/A	-0.453509	3.22694	1.46931	0.243092	0.999936
Nitab4.5_0000525g0080	#N/A	-0.477028	2.47861	1.46931	0.243093	0.999936
Nitab4.5_0002778g0060	#N/A	0.734761	0.997909	1.46921	0.243107	0.999936
Nitab4.5_0000420g0140	#N/A	-0.549591	2.80036	1.46883	0.243167	0.999936
Nitab4.5_0000428g0050	#N/A	-0.388209	2.95088	1.46838	0.243236	0.999936
Nitab4.5_0000097g0190	#N/A	0.423584	2.96263	1.46833	0.243244	0.999936
Nitab4.5_0000617g0010	#N/A	-0.278192	5.1277	1.46761	0.243354	0.999936
Nitab4.5_0002960g0030	#N/A	-0.520608	1.16058	1.46758	0.243358	0.999936
Nitab4.5_0002724g0120	#N/A	0.486272	1.86652	1.46747	0.243375	0.999936
Nitab4.5_0000367g0040	#N/A	-0.391067	2.82003	1.46715	0.243425	0.999936
Nitab4.5_0001504g0110	#N/A	-0.55911	2.28853	1.46714	0.243426	0.999936
Nitab4.5_0004608g0060	#N/A	-0.501015	2.26328	1.46699	0.243449	0.999936
Nitab4.5_0001701g0190	#N/A	0.467505	2.46848	1.46677	0.243484	0.999936
Nitab4.5_0002113g0010	#N/A	0.508977	3.07885	1.46662	0.243505	0.999936
Nitab4.5_0000305g0020	#N/A	-0.360939	3.62674	1.46591	0.243615	0.999936
Nitab4.5_0001217g0040	#N/A	-0.277483	4.23876	1.46469	0.243803	0.999936
Nitab4.5_0003912g0050	#N/A	-0.419703	2.16124	1.46376	0.243947	0.999936
Nitab4.5_0004646g0090	#N/A	0.53497	1.99923	1.46336	0.244008	0.999936
Nitab4.5_0001725g0050	#N/A	-0.541434	2.55218	1.46292	0.244077	0.999936
Nitab4.5_0003625g0030	#N/A	-0.428045	1.56978	1.46256	0.244132	0.999936
Nitab4.5_0002297g0110	#N/A	-0.582074	1.32106	1.46209	0.244205	0.999936
Nitab4.5_0000132g0100	#N/A	-0.494237	1.86114	1.46138	0.244315	0.999936
Nitab4.5_0000119g0240	#N/A	0.548592	2.24884	1.46135	0.244319	0.999936
Nitab4.5_0001036g0140	#N/A	0.544839	1.02691	1.4603	0.244482	0.999936
Nitab4.5_0002456g0140	#N/A	-0.235329	5.27292	1.46024	0.24449	0.999936
Nitab4.5_0000011g0260	#N/A	-0.447702	3.07723	1.46017	0.244502	0.999936
Nitab4.5_0003714g0040	#N/A	-0.233573	5.40801	1.46005	0.24452	0.999936
Nitab4.5_0003941g0040	#N/A	-0.209138	6.44894	1.45854	0.244754	0.999936
Nitab4.5_0002079g0010	#N/A	-0.369843	4.8639	1.45843	0.244771	0.999936
Nitab4.5_0000569g0130	#N/A	-0.564022	1.56897	1.45831	0.244789	0.999936
Nitab4.5_0001569g0090	#N/A	-0.498304	1.82006	1.45718	0.244964	0.999936
Nitab4.5_0000392g0040	#N/A	-0.333463	3.6847	1.45611	0.24513	0.999936
Nitab4.5_0000045g0170	#N/A	-0.432671	2.18274	1.45557	0.245215	0.999936
Nitab4.5_0001800g0060	#N/A	-0.668784	1.39343	1.45532	0.245254	0.999936
Nitab4.5_0000235g0020	#N/A	-0.417789	3.66811	1.45471	0.245348	0.999936
Nitab4.5_0001601g0030	#N/A	0.405853	2.11283	1.45367	0.245509	0.999936
Nitab4.5_0001194g0070	#N/A	-0.260605	4.79682	1.45353	0.245532	0.999936
Nitab4.5_0007189g0060	#N/A	0.393459	2.61192	1.45325	0.245574	0.999936
Nitab4.5_0000021g0150	#N/A	-0.433611	2.77462	1.45213	0.245749	0.999936
Nitab4.5_0000775g0090	#N/A	-0.247156	4.7324	1.45183	0.245795	0.999936
Nitab4.5_0000556g0260	#N/A	-0.307	5.52959	1.45102	0.245922	0.999936
Nitab4.5_0004095g0020	#N/A	-0.490009	1.72934	1.45073	0.245968	0.999936
Nitab4.5_0000715g0180	#N/A	-0.47864	2.03906	1.45001	0.24608	0.999936
Nitab4.5_0002087g0070	#N/A	-0.397933	2.54643	1.44775	0.246433	0.999936
Nitab4.5_0000583g0240	#N/A	-0.357128	3.50709	1.44611	0.24669	0.999936
Nitab4.5_0000046g0200	#N/A	0.177907	8.43801	1.446	0.246707	0.999936
Nitab4.5_0000786g0210	#N/A	-0.573754	1.50951	1.4457	0.246753	0.999936
Nitab4.5_0000892g0050	#N/A	-0.336845	3.65384	1.44476	0.2469	0.999936
Nitab4.5_0002567g0080	#N/A	-0.576344	1.96873	1.44454	0.246936	0.999936
Nitab4.5_0000121g0120	#N/A	-0.443265	2.69288	1.44386	0.247041	0.999936
Nitab4.5_0000527g0230	#N/A	-0.150293	10.366	1.44379	0.247052	0.999936
Nitab4.5_0000486g0180	#N/A	-0.324003	4.1173	1.44357	0.247087	0.999936
Nitab4.5_0002653g0020	#N/A	0.384199	3.32287	1.44297	0.247181	0.999936
Nitab4.5_0000847g0100	#N/A	-0.337447	3.3916	1.44211	0.247316	0.999936
Nitab4.5_0003274g0010	#N/A	0.381939	2.361	1.44129	0.247445	0.999936
Nitab4.5_0002724g0070	#N/A	-0.464392	3.41233	1.43971	0.247693	0.999936
Nitab4.5_0002101g0050	#N/A	0.416088	1.90012	1.43939	0.247744	0.999936
Nitab4.5_0006523g0010	#N/A	0.442725	3.09715	1.43938	0.247745	0.999936
Nitab4.5_0000255g0180	#N/A	-0.453416	2.17005	1.43837	0.247905	0.999936
Nitab4.5_0003658g0060	#N/A	-0.295072	4.26459	1.43811	0.247945	0.999936
Nitab4.5_0004032g0050	#N/A	-0.414578	4.05437	1.43804	0.247956	0.999936
Nitab4.5_0001002g0050	#N/A	0.423097	2.21368	1.43678	0.248155	0.999936
Nitab4.5_0001692g0020	#N/A	-0.51738	3.35566	1.43565	0.248333	0.999936
Nitab4.5_0000079g0010	#N/A	-0.412259	2.79557	1.43547	0.248362	0.999936
Nitab4.5_0002654g0010	#N/A	-0.350697	3.28105	1.43543	0.248368	0.999936
Nitab4.5_0000638g0050	#N/A	-0.410397	2.64783	1.43487	0.248457	0.999936
Nitab4.5_0001863g0050	#N/A	-0.392873	3.44339	1.43432	0.248544	0.999936
Nitab4.5_0001925g0190	#N/A	-0.442987	2.19653	1.43425	0.248555	0.999936
Nitab4.5_0002842g0110	#N/A	-0.408034	3.30065	1.43418	0.248565	0.999936
Nitab4.5_0005930g0010	#N/A	-0.308577	4.73877	1.434	0.248594	0.999936
Nitab4.5_0005785g0010	#N/A	0.389979	3.94596	1.4338	0.248626	0.999936
Nitab4.5_0001000g0050	#N/A	0.532388	1.74325	1.43365	0.24865	0.999936
Nitab4.5_0000012g0030	#N/A	0.531612	1.36542	1.4333	0.248704	0.999936
Nitab4.5_0002076g0030	#N/A	0.538023	1.1894	1.4331	0.248737	0.999936
Nitab4.5_0000998g0020	#N/A	-0.515693	2.54399	1.43291	0.248766	0.999936
Nitab4.5_0000334g0240	#N/A	-0.524244	1.93523	1.43156	0.24898	0.999936
Nitab4.5_0000467g0060	#N/A	0.426099	1.68403	1.43078	0.249104	0.999936
Nitab4.5_0002574g0060	#N/A	-0.418113	2.98084	1.4301	0.249212	0.999936
Nitab4.5_0002967g0040	#N/A	-0.454554	3.285	1.42999	0.24923	0.999936
Nitab4.5_0000963g0100	#N/A	0.54888	1.41981	1.42824	0.249508	0.999936
Nitab4.5_0002378g0030	#N/A	-0.625416	1.33201	1.42797	0.24955	0.999936
Nitab4.5_0002207g0110	#N/A	0.345842	3.54878	1.4279	0.249561	0.999936
Nitab4.5_0000066g0010	#N/A	-0.418678	4.02509	1.42579	0.249898	0.999936
Nitab4.5_0000535g0170	#N/A	0.25692	4.68472	1.42453	0.250097	0.999936
Nitab4.5_0002809g0040	#N/A	-0.296463	4.30861	1.42404	0.250176	0.999936
Nitab4.5_0000001g0270	#N/A	0.248785	4.59982	1.42379	0.250215	0.999936
Nitab4.5_0001401g0200	#N/A	-0.369965	2.55383	1.42329	0.250296	0.999936
Nitab4.5_0002067g0030	#N/A	-0.391684	2.40651	1.42296	0.250348	0.999936
Nitab4.5_0004225g0010	#N/A	0.219183	8.17937	1.42291	0.250355	0.999936
Nitab4.5_0000011g0140	#N/A	-0.450922	2.94377	1.42256	0.250412	0.999936
Nitab4.5_0001311g0150	#N/A	-0.462781	2.295	1.42221	0.250468	0.999936
Nitab4.5_0000691g0010	#N/A	-0.437223	2.2062	1.42183	0.250528	0.999936
Nitab4.5_0000496g0200	#N/A	0.33153	3.38429	1.4214	0.250597	0.999936
Nitab4.5_0000307g0320	#N/A	0.298104	3.71683	1.42132	0.25061	0.999936
Nitab4.5_0001536g0080	#N/A	-0.63284	2.9691	1.42037	0.250762	0.999936
Nitab4.5_0001292g0020	#N/A	-0.366196	2.47507	1.42017	0.250793	0.999936
Nitab4.5_0000634g0070	#N/A	-0.392772	4.74478	1.41961	0.250883	0.999936
Nitab4.5_0000257g0210	#N/A	0.504057	1.71369	1.41957	0.25089	0.999936
Nitab4.5_0003173g0030	#N/A	0.436257	1.83768	1.41948	0.250904	0.999936
Nitab4.5_0000647g0070	#N/A	0.427188	2.37631	1.41892	0.250995	0.999936
Nitab4.5_0000053g0170	#N/A	-0.278108	6.48504	1.41849	0.251062	0.999936
Nitab4.5_0001714g0110	#N/A	-0.297615	4.16213	1.41776	0.251179	0.999936
Nitab4.5_0005376g0040	#N/A	0.48516	1.50026	1.41758	0.251208	0.999936
Nitab4.5_0000178g0310	#N/A	-0.305856	3.2237	1.41676	0.25134	0.999936
Nitab4.5_0000309g0070	#N/A	-0.856244	1.48035	1.41618	0.251432	0.999936
Nitab4.5_0002998g0070	#N/A	-0.750955	0.906208	1.41612	0.251442	0.999936
Nitab4.5_0000238g0060	#N/A	-0.369601	4.0874	1.41604	0.251455	0.999936
Nitab4.5_0001600g0070	#N/A	-0.356875	3.36359	1.41533	0.251569	0.999936
Nitab4.5_0002055g0180	#N/A	-0.430423	2.53555	1.41519	0.251593	0.999936
Nitab4.5_0004214g0020	#N/A	-0.44244	2.24354	1.41498	0.251626	0.999936
Nitab4.5_0001200g0130	#N/A	-0.281762	4.38882	1.41303	0.25194	0.999936
Nitab4.5_0000255g0060	#N/A	0.278636	5.5956	1.4129	0.25196	0.999936
Nitab4.5_0000165g0170	#N/A	-0.476058	2.81966	1.41179	0.252139	0.999936
Nitab4.5_0003412g0060	#N/A	-0.250757	5.41329	1.41168	0.252157	0.999936
Nitab4.5_0002184g0130	#N/A	-0.374282	3.45373	1.41153	0.25218	0.999936
Nitab4.5_0005033g0030	#N/A	0.474426	1.97152	1.41144	0.252195	0.999936
Nitab4.5_0005043g0050	#N/A	0.352904	4.33116	1.41126	0.252224	0.999936
Nitab4.5_0000489g0100	#N/A	0.527714	2.34218	1.41056	0.252338	0.999936
Nitab4.5_0000363g0310	#N/A	-0.265149	4.2948	1.41032	0.252375	0.999936
Nitab4.5_0000534g0020	#N/A	-0.376634	3.12582	1.40956	0.252498	0.999936
Nitab4.5_0001198g0110	#N/A	0.410765	2.45466	1.40823	0.252713	0.999936
Nitab4.5_0000044g0130	#N/A	-0.408042	3.72096	1.40783	0.252778	0.999936
Nitab4.5_0000611g0070	#N/A	0.437471	3.06098	1.40768	0.252802	0.999936
Nitab4.5_0003193g0020	#N/A	-0.471192	1.65361	1.40707	0.2529	0.999936
Nitab4.5_0003757g0120	#N/A	-0.440539	2.91254	1.40628	0.253028	0.999936
Nitab4.5_0001041g0010	#N/A	0.617262	1.16827	1.40617	0.253046	0.999936
Nitab4.5_0000231g0450	#N/A	-0.610193	1.6955	1.40413	0.253377	0.999936
Nitab4.5_0001606g0040	#N/A	0.223162	6.4005	1.40349	0.253481	0.999936
Nitab4.5_0002029g0030	#N/A	0.645614	1.85612	1.40317	0.253532	0.999936
Nitab4.5_0003173g0020	#N/A	-0.429024	4.79786	1.40288	0.25358	0.999936
Nitab4.5_0000540g0090	#N/A	-0.304454	3.39479	1.40182	0.253751	0.999936
Nitab4.5_0005545g0050	#N/A	-0.273368	4.80686	1.4018	0.253754	0.999936
Nitab4.5_0000960g0120	#N/A	0.608498	1.49868	1.40177	0.25376	0.999936
Nitab4.5_0000382g0030	#N/A	-0.358414	3.29654	1.40166	0.253778	0.999936
Nitab4.5_0000134g0110	#N/A	-0.520494	1.62494	1.40062	0.253947	0.999936
Nitab4.5_0003914g0070	#N/A	-0.361646	3.40848	1.40034	0.253992	0.999936
Nitab4.5_0000568g0250	#N/A	-0.308094	3.60727	1.39984	0.254073	0.999936
Nitab4.5_0004439g0130	#N/A	-0.302478	4.67507	1.39982	0.254077	0.999936
Nitab4.5_0001323g0130	#N/A	-0.480801	1.90685	1.39926	0.254168	0.999936
Nitab4.5_0001179g0090	#N/A	-0.292628	3.48319	1.39659	0.254603	0.999936
Nitab4.5_0001292g0050	#N/A	0.479641	1.40525	1.39646	0.254625	0.999936
Nitab4.5_0001965g0070	#N/A	-0.36311	4.39718	1.39567	0.254754	0.999936
Nitab4.5_0001373g0080	#N/A	-0.535028	1.01307	1.39531	0.254813	0.999936
Nitab4.5_0002724g0060	#N/A	0.330804	2.86688	1.39439	0.254963	0.999936
Nitab4.5_0005064g0020	#N/A	-0.355404	3.51429	1.39429	0.254979	0.999936
Nitab4.5_0000184g0050	#N/A	-0.368678	2.58821	1.39416	0.254999	0.999936
Nitab4.5_0002289g0120	#N/A	0.472466	2.13899	1.39275	0.255231	0.999936
Nitab4.5_0000342g0170	#N/A	-0.634612	1.08314	1.39221	0.255319	0.999936
Nitab4.5_0006280g0060	#N/A	-0.343212	4.17358	1.39218	0.255324	0.999936
Nitab4.5_0003203g0040	#N/A	-0.524785	2.3688	1.39176	0.255393	0.999936
Nitab4.5_0004891g0020	#N/A	0.448925	2.17484	1.39043	0.25561	0.999936
Nitab4.5_0004439g0020	#N/A	-0.371442	2.86431	1.38998	0.255685	0.999936
Nitab4.5_0000677g0250	#N/A	-0.421549	1.9708	1.38949	0.255765	0.999936
Nitab4.5_0001551g0020	#N/A	-0.482419	1.65747	1.38942	0.255776	0.999936
Nitab4.5_0002776g0080	#N/A	0.310322	3.81625	1.38914	0.255822	0.999936
Nitab4.5_0000955g0010	#N/A	-0.457063	3.47899	1.38892	0.255858	0.999936
Nitab4.5_0000178g0110	#N/A	-0.394055	2.58594	1.38873	0.255891	0.999936
Nitab4.5_0000129g0010	#N/A	-0.368203	3.04974	1.3878	0.256043	0.999936
Nitab4.5_0000113g0300	#N/A	-0.5337	1.95598	1.38777	0.256048	0.999936
Nitab4.5_0000588g0310	#N/A	-0.326755	3.51875	1.38741	0.256108	0.999936
Nitab4.5_0001894g0080	#N/A	-0.556752	1.80009	1.38718	0.256144	0.999936
Nitab4.5_0000143g0040	#N/A	-0.341692	3.13417	1.38692	0.256187	0.999936
Nitab4.5_0001536g0010	#N/A	-0.554675	1.45539	1.38589	0.256358	0.999936
Nitab4.5_0002270g0050	#N/A	-0.264054	5.13597	1.38548	0.256425	0.999936
Nitab4.5_0001921g0010	#N/A	0.464431	2.50124	1.38527	0.256459	0.999936
Nitab4.5_0001840g0060	#N/A	-0.418883	2.06598	1.38489	0.256522	0.999936
Nitab4.5_0001163g0030	#N/A	0.471746	3.31263	1.38374	0.256711	0.999936
Nitab4.5_0001714g0170	#N/A	-0.437362	2.52348	1.38373	0.256714	0.999936
Nitab4.5_0004979g0110	#N/A	-0.484182	2.02156	1.38278	0.256869	0.999936
Nitab4.5_0003856g0040	#N/A	-0.444468	1.92998	1.38255	0.256908	0.999936
Nitab4.5_0003490g0060	#N/A	-0.853818	0.816278	1.38247	0.256921	0.999936
Nitab4.5_0001535g0030	#N/A	-0.30164	3.42015	1.38226	0.256956	0.999936
Nitab4.5_0001002g0040	#N/A	-0.276505	3.93404	1.38139	0.2571	0.999936
Nitab4.5_0005041g0050	#N/A	-0.45157	4.67985	1.38103	0.257159	0.999936
Nitab4.5_0001838g0010	#N/A	-0.401136	2.35828	1.38085	0.257188	0.999936
Nitab4.5_0000386g0200	#N/A	-0.371535	2.73587	1.38062	0.257227	0.999936
Nitab4.5_0000278g0130	#N/A	-0.506457	1.8019	1.37951	0.257411	0.999936
Nitab4.5_0000782g0080	#N/A	-0.326461	4.75309	1.3789	0.257512	0.999936
Nitab4.5_0006479g0010	#N/A	-0.329378	3.1134	1.37886	0.257518	0.999936
Nitab4.5_0001943g0010	#N/A	-0.326021	3.10038	1.37825	0.257619	0.999936
Nitab4.5_0000152g0340	#N/A	-0.523783	2.13253	1.37806	0.257651	0.999936
Nitab4.5_0000326g0320	#N/A	-0.290005	4.43187	1.37755	0.257736	0.999936
Nitab4.5_0001453g0100	#N/A	-0.389595	3.29519	1.37725	0.257786	0.999936
Nitab4.5_0000005g0510	#N/A	-0.364982	3.71357	1.37692	0.257839	0.999936
Nitab4.5_0003631g0060	#N/A	-0.537107	1.6226	1.37652	0.257905	0.999936
Nitab4.5_0002334g0080	#N/A	-0.381164	3.50058	1.37601	0.25799	0.999936
Nitab4.5_0000332g0220	#N/A	-0.664783	1.54589	1.37596	0.258	0.999936
Nitab4.5_0000359g0210	#N/A	-0.373444	5.45205	1.37546	0.258083	0.999936
Nitab4.5_0002368g0140	#N/A	-0.368988	4.04441	1.3752	0.258126	0.999936
Nitab4.5_0002256g0030	#N/A	0.967463	2.28648	1.37498	0.258162	0.999936
Nitab4.5_0002240g0020	#N/A	-0.399367	2.67341	1.37421	0.25829	0.999936
Nitab4.5_0000742g0100	#N/A	-0.29127	3.30057	1.3726	0.258557	0.999936
Nitab4.5_0000059g0110	#N/A	-0.511303	2.17496	1.3724	0.258591	0.999936
Nitab4.5_0003976g0050	#N/A	-0.302564	4.26809	1.37172	0.258705	0.999936
Nitab4.5_0000636g0140	#N/A	-0.543715	1.29227	1.3717	0.258708	0.999936
Nitab4.5_0000728g0080	#N/A	-0.349631	3.06253	1.37134	0.258769	0.999936
Nitab4.5_0000949g0010	#N/A	-0.364748	4.95236	1.37074	0.258868	0.999936
Nitab4.5_0000368g0100	#N/A	-0.320487	4.08232	1.37055	0.2589	0.999936
Nitab4.5_0000441g0090	#N/A	0.249739	4.54791	1.36955	0.259066	0.999936
Nitab4.5_0000342g0200	#N/A	-0.264413	4.2881	1.36867	0.259213	0.999936
Nitab4.5_0000388g0080	#N/A	-0.567933	1.81827	1.36837	0.259264	0.999936
Nitab4.5_0000191g0030	#N/A	-0.457061	1.73138	1.36798	0.259328	0.999936
Nitab4.5_0002980g0050	#N/A	-0.376617	4.14538	1.36734	0.259436	0.999936
Nitab4.5_0000483g0130	#N/A	-0.590334	2.48445	1.36703	0.259488	0.999936
Nitab4.5_0001850g0040	#N/A	0.472483	1.80338	1.36626	0.259616	0.999936
Nitab4.5_0000354g0150	#N/A	-0.442902	2.0477	1.36548	0.259748	0.999936
Nitab4.5_0000003g0100	#N/A	-0.464594	1.69425	1.36481	0.259859	0.999936
Nitab4.5_0000624g0120	#N/A	-0.328182	4.45179	1.3646	0.259895	0.999936
Nitab4.5_0000009g0210	#N/A	0.362944	3.75337	1.36387	0.260018	0.999936
Nitab4.5_0002534g0020	#N/A	-0.442088	1.88861	1.36375	0.260038	0.999936
Nitab4.5_0000506g0150	#N/A	-0.600633	0.962118	1.36337	0.260101	0.999936
Nitab4.5_0001560g0030	#N/A	-0.423016	2.61529	1.36299	0.260165	0.999936
Nitab4.5_0000760g0050	#N/A	0.288937	3.89975	1.3629	0.26018	0.999936
Nitab4.5_0000073g0180	#N/A	-0.49743	1.3121	1.36189	0.26035	0.999936
Nitab4.5_0000219g0020	#N/A	-0.278596	4.34325	1.36175	0.260373	0.999936
Nitab4.5_0000795g0070	#N/A	0.419122	2.39495	1.36156	0.260404	0.999936
Nitab4.5_0002224g0020	#N/A	-0.50143	2.2846	1.36049	0.260585	0.999936
[truncated: 14,867 more rows]

## Sheet: Ribo-Seq DEG
ID	Chloroplast gene name	logFC	logCPM	F	PValue	FDR
Nitab4.5_0000335g0090	#N/A	-0.874458	8.37572	46.6716	7.59922e-07	0.00638958
Nitab4.5_0000511g0060	#N/A	-0.916082	8.60033	45.4104	9.34491e-07	0.00638958
gene-NitaCp020	rps14	0.772538	6.91441	40.3259	2.24442e-06	0.0102308
gene-NitaCp060	rps8	0.833442	6.77689	38.5391	3.10812e-06	0.0106259
Nitab4.5_0007186g0040	#N/A	0.876013	6.49271	35.1839	5.88992e-06	0.0161089
gene-NitaCp062	rpl16	0.87512	6.84981	31.7217	1.18834e-05	0.0270842
Nitab4.5_0000354g0010	#N/A	-1.01344	4.63323	25.2615	5.04879e-05	0.0745817
gene-NitaCp058	rps11	0.902326	7.3156	24.7402	5.72532e-05	0.0745817
Nitab4.5_0000245g0240	#N/A	-0.720972	5.96141	24.7192	5.75448e-05	0.0745817
Nitab4.5_0000438g0090	#N/A	2.28583	2.92611	24.1035	6.68912e-05	0.0745817
Nitab4.5_0000256g0170	#N/A	0.772541	7.25974	23.8218	7.17107e-05	0.0745817
Nitab4.5_0004376g0120	#N/A	1.12462	7.11969	23.7015	7.38842e-05	0.0745817
gene-NitaCp024	rps4	1.12819	8.80833	23.5134	7.74277e-05	0.0745817
Nitab4.5_0000153g0080	#N/A	-1.56774	2.98312	23.2671	8.23512e-05	0.0745817
gene-NitaCp029	atpE	0.934935	8.20905	23.2333	8.30544e-05	0.0745817
Nitab4.5_0001788g0270	#N/A	1.52357	7.61643	22.5786	9.80289e-05	0.0745817
Nitab4.5_0001383g0170	#N/A	1.07565	4.94927	22.4474	0.00010137	0.0745817
Nitab4.5_0000173g0110	#N/A	0.802519	5.88966	22.3581	0.000103719	0.0745817
Nitab4.5_0000081g0010	#N/A	1.50674	7.65247	22.2027	0.000107946	0.0745817
gene-NitaMt009	#N/A	1.51498	7.7225	22.1622	0.000109077	0.0745817
Nitab4.5_0004430g0030	#N/A	1.22219	4.21453	21.7085	0.000122689	0.0798941
Nitab4.5_0004176g0030	#N/A	-0.663925	6.92348	21.4972	0.000129654	0.080592
Nitab4.5_0001015g0070	#N/A	0.591032	8.88457	21.2299	0.000139093	0.0815656
Nitab4.5_0007310g0020	#N/A	0.699527	8.13212	21.1211	0.00014315	0.0815656
Nitab4.5_0000173g0100	#N/A	0.734038	6.06189	20.8593	0.000153444	0.083934
Nitab4.5_0001286g0040	#N/A	-0.708701	6.14144	20.5624	0.000166119	0.0870933
gene-NitaCp008	#N/A	0.506518	10.2409	20.4179	0.000172693	0.0870933
gene-NitaCp047	rps18	1.34002	7.64163	20.2989	0.000178326	0.0870933
Nitab4.5_0001317g0050	#N/A	-0.591848	8.48583	20.1266	0.000186839	0.0873328
gene-NitaCp057	rpoA	1.31076	9.36632	20.0188	0.000192389	0.0873328
Nitab4.5_0001152g0390	#N/A	1.40377	4.80081	19.9137	0.000197976	0.0873328
Nitab4.5_0002606g0040	#N/A	1.90562	3.27319	19.7239	0.000208517	0.0891084
Nitab4.5_0002100g0110	#N/A	-0.674813	5.91146	19.2297	0.000238976	0.0943564
Nitab4.5_0000595g0110	#N/A	0.986154	5.26408	19.1945	0.00024132	0.0943564
gene-NitaCp003	#N/A	0.616226	6.82128	19.1919	0.000241497	0.0943564
gene-NitaCp151	ycf1	0.688104	8.53173	19.0133	0.000253814	0.0964142
Nitab4.5_0002606g0050	#N/A	2.13001	2.60276	18.8569	0.000265172	0.0980063
gene-NitaCp061	rpl14	0.634096	6.53769	18.4843	0.000294532	0.105993
gene-NitaCt126	#N/A	2.40624	4.99602	18.1919	0.000320064	0.111046
gene-NitaCp007	#N/A	0.388208	10.7288	18.1404	0.000324814	0.111046
gene-NitaCt133	trnW	1.24285	5.75892	17.8108	0.000357058	0.11615
Nitab4.5_0000959g0110	#N/A	0.793715	6.13125	17.7974	0.000358442	0.11615
gene-NitaCp004	#N/A	0.486343	9.3551	17.6617	0.000372786	0.11615
Nitab4.5_0001109g0060	#N/A	0.923587	6.81359	17.5936	0.000380213	0.11615
gene-NitaCp046	rpl33	1.1844	6.96293	17.5756	0.000382213	0.11615
gene-NitaMt021	#N/A	1.22602	5.7302	17.3013	0.000414025	0.122952
Nitab4.5_0006861g0010	#N/A	-1.44255	4.22387	17.2315	0.000422578	0.122952
Nitab4.5_0000287g0060	#N/A	-0.723079	5.45226	16.9353	0.000461084	0.131361
Nitab4.5_0001515g0010	#N/A	-0.822604	4.26266	16.6715	0.000498629	0.138249
Nitab4.5_0000283g0160	#N/A	-0.813757	4.33398	16.6247	0.000505625	0.138249
gene-NitaCp011	#N/A	0.64847	6.46416	16.5594	0.000515591	0.138249
Nitab4.5_0000173g0060	#N/A	0.843772	6.48859	16.3474	0.000549405	0.143779
Nitab4.5_0003914g0070	#N/A	-1.00415	3.90768	16.3004	0.000557242	0.143779
Nitab4.5_0003374g0080	#N/A	-1.28807	3.16466	16.2125	0.000572206	0.144906
Nitab4.5_0004728g0030	#N/A	-0.78778	8.01207	16.1252	0.0005875	0.146074
gene-NitaCp022	#N/A	0.848128	9.22712	15.8139	0.000645814	0.157706
gene-NitaCp152	rpl36	0.688397	5.82077	15.6143	0.000686535	0.161241
gene-NitaCp039	psbL	0.60214	5.98659	15.5989	0.000689792	0.161241
Nitab4.5_0001606g0070	#N/A	0.637741	7.8804	15.5713	0.000695666	0.161241
Nitab4.5_0002368g0140	#N/A	-0.865005	4.37533	15.2623	0.000765364	0.173626
Nitab4.5_0001639g0020	#N/A	0.504994	9.14166	15.2241	0.000774494	0.173626
Nitab4.5_0002611g0090	#N/A	0.599494	5.94602	14.945	0.000844985	0.186374
Nitab4.5_0005030g0030	#N/A	-1.10258	3.58016	14.8018	0.000883888	0.19186
Nitab4.5_0000256g0190	#N/A	0.652031	5.90924	14.5753	0.000949439	0.199935
Nitab4.5_0000337g0020	#N/A	1.10704	3.56661	14.5724	0.000950329	0.199935
Nitab4.5_0003983g0050	#N/A	-0.494284	8.56095	14.1931	0.00107252	0.222224
Nitab4.5_0000092g0320	#N/A	-0.66414	5.47881	13.9177	0.00117205	0.239221
Nitab4.5_0004646g0080	#N/A	0.89606	5.49677	13.77	0.00122955	0.247266
Nitab4.5_0000998g0030	#N/A	0.886023	6.25817	13.6205	0.00129093	0.255239
Nitab4.5_0002257g0110	#N/A	1.13482	3.84253	13.5838	0.00130653	0.255239
Nitab4.5_0000676g0300	#N/A	2.30478	5.14772	13.5283	0.00133049	0.25626
Nitab4.5_0002527g0030	#N/A	-0.941845	3.78718	13.434	0.0013723	0.258205
Nitab4.5_0000172g1650	#N/A	-0.533267	5.72739	13.4206	0.00137835	0.258205
Nitab4.5_0000078g0180	#N/A	-0.529077	7.15995	13.3126	0.00142825	0.262344
Nitab4.5_0001150g0020	#N/A	-1.07943	3.10717	13.2903	0.00143882	0.262344
Nitab4.5_0003714g0030	#N/A	0.52272	5.66908	13.1598	0.00150231	0.268941
gene-NitaCp050	#N/A	0.388839	9.00428	13.0591	0.00155341	0.268941
Nitab4.5_0002229g0270	#N/A	0.71652	7.29876	13.0236	0.00157187	0.268941
Nitab4.5_0000220g0160	#N/A	0.391704	11.0105	13.0078	0.00158018	0.268941
Nitab4.5_0001494g0100	#N/A	-0.502067	5.63558	13.0068	0.00158071	0.268941
gene-NitaCp051	#N/A	0.414805	11.2877	12.9836	0.001593	0.268941
Nitab4.5_0000030g0480	#N/A	-1.10996	3.15684	12.8461	0.0016679	0.278153
Nitab4.5_0000913g0020	#N/A	-0.811144	3.83927	12.7371	0.00173008	0.281736
Nitab4.5_0004430g0060	#N/A	0.673671	4.96776	12.7362	0.00173059	0.281736
Nitab4.5_0001200g0130	#N/A	-0.549528	5.38521	12.6226	0.00179808	0.287898
Nitab4.5_0001083g0110	#N/A	-0.837647	3.90364	12.6022	0.00181054	0.287898
gene-NitaCp030	#N/A	0.319327	11.8815	12.5134	0.00186573	0.293263
Nitab4.5_0002050g0140	#N/A	-0.635432	5.31516	12.4646	0.00189687	0.294769
Nitab4.5_0000410g0410	#N/A	-0.641017	5.05816	12.361	0.00196483	0.301899
Nitab4.5_0000299g0040	#N/A	-0.588387	5.65018	12.2356	0.00205077	0.309457
Nitab4.5_0002017g0040	#N/A	-0.845571	3.6977	12.1969	0.00207809	0.309457
Nitab4.5_0000123g0380	#N/A	-0.564925	5.83792	12.184	0.00208728	0.309457
Nitab4.5_0005395g0010	#N/A	1.09249	3.50002	12.1299	0.00212637	0.309457
Nitab4.5_0000917g0020	#N/A	-0.702996	4.35415	12.1196	0.00213389	0.309457
Nitab4.5_0000317g0130	#N/A	-0.769356	4.20645	12.0578	0.00217969	0.309457
Nitab4.5_0001170g0120	#N/A	0.459451	7.33793	12.0557	0.00218129	0.309457
Nitab4.5_0004510g0030	#N/A	0.380192	8.45385	12.0374	0.00219505	0.309457
Nitab4.5_0000471g0030	#N/A	-0.591741	6.48106	11.9172	0.00228799	0.311562
Nitab4.5_0000441g0070	#N/A	0.631368	7.25219	11.8812	0.00231672	0.311562
Nitab4.5_0001714g0020	#N/A	-0.804124	4.01409	11.8691	0.00232644	0.311562
gene-NitaCp063	#N/A	0.456374	7.45238	11.8493	0.00234246	0.311562
gene-NitaCp074	#N/A	-0.468073	6.08975	11.7914	0.00238999	0.311562
gene-NitaCp096	rps7	-0.468073	6.08975	11.7914	0.00238999	0.311562
Nitab4.5_0000071g0170	#N/A	-0.478687	6.01073	11.7905	0.00239074	0.311562
Nitab4.5_0002937g0040	#N/A	-0.633193	7.03434	11.7756	0.00240314	0.311562
Nitab4.5_0000944g0010	#N/A	-0.659676	4.61416	11.7614	0.00241503	0.311562
Nitab4.5_0001831g0110	#N/A	0.626448	6.72877	11.6836	0.00248129	0.317118
Nitab4.5_0000222g0370	#N/A	-0.388383	8.57196	11.649	0.00251139	0.317993
Nitab4.5_0001769g0180	#N/A	0.638598	8.11179	11.6032	0.00255187	0.320154
Nitab4.5_0001140g0130	#N/A	0.471448	6.07845	11.5437	0.00260562	0.322089
Nitab4.5_0000597g0020	#N/A	-0.378848	8.16364	11.5341	0.00261439	0.322089
Nitab4.5_0002561g0020	#N/A	-0.787484	4.21732	11.4152	0.0027258	0.324667
gene-NitaCp010	#N/A	0.413552	7.49534	11.4056	0.00273505	0.324667
Nitab4.5_0000559g0180	#N/A	0.410291	7.74967	11.4045	0.00273609	0.324667
Nitab4.5_0001422g0080	#N/A	-0.561811	5.17299	11.3689	0.00277061	0.324667
Nitab4.5_0000129g0330	#N/A	-0.764067	4.51982	11.3686	0.00277092	0.324667
Nitab4.5_0006861g0030	#N/A	-0.388422	7.22094	11.3496	0.00278958	0.324667
Nitab4.5_0002352g0030	#N/A	1.5473	4.67563	11.3375	0.00280152	0.324667
Nitab4.5_0008547g0010	#N/A	-0.411116	9.07906	11.2398	0.00289989	0.328769
Nitab4.5_0000098g0110	#N/A	0.599932	6.64347	11.2124	0.00292815	0.328769
Nitab4.5_0001696g0090	#N/A	-0.499518	6.11241	11.1933	0.00294802	0.328769
Nitab4.5_0002370g0070	#N/A	2.09318	2.65933	11.1577	0.00298557	0.328769
Nitab4.5_0005036g0010	#N/A	-0.46213	6.22154	11.1537	0.00298978	0.328769
Nitab4.5_0004546g0040	#N/A	-0.83307	3.77876	11.1406	0.00300369	0.328769
Nitab4.5_0001148g0050	#N/A	-0.643984	4.61846	11.1324	0.00301255	0.328769
Nitab4.5_0000718g0190	#N/A	0.350564	8.44138	11.1168	0.00302925	0.328769
Nitab4.5_0000197g0030	#N/A	-0.633833	4.47385	11.005	0.00315236	0.330619
Nitab4.5_0000743g0100	#N/A	-0.491451	6.76412	11.0028	0.00315488	0.330619
Nitab4.5_0000422g0150	#N/A	2.35735	2.61319	10.9343	0.00323307	0.330619
Nitab4.5_0000014g0060	#N/A	0.718263	6.31196	10.9316	0.00323614	0.330619
Nitab4.5_0000818g0220	#N/A	-0.981791	3.05399	10.9046	0.00326758	0.330619
Nitab4.5_0000110g0050	#N/A	-0.979871	3.21758	10.8901	0.00328469	0.330619
gene-NitaCp040	#N/A	0.518075	6.17534	10.8714	0.00330681	0.330619
Nitab4.5_0002421g0020	#N/A	-0.824369	3.65965	10.86	0.00332037	0.330619
Nitab4.5_0000256g0270	#N/A	0.576383	6.26987	10.836	0.00334909	0.330619
Nitab4.5_0001140g0200	#N/A	0.436547	6.79273	10.8355	0.00334971	0.330619
Nitab4.5_0000728g0080	#N/A	-1.24006	2.99212	10.8221	0.00336584	0.330619
Nitab4.5_0001180g0070	#N/A	-0.355175	10.1435	10.8144	0.00337514	0.330619
Nitab4.5_0000543g0110	#N/A	-0.429646	6.77417	10.8072	0.00338386	0.330619
Nitab4.5_0001715g0020	#N/A	-1.09031	3.00345	10.8065	0.00338477	0.330619
Nitab4.5_0001800g0160	#N/A	-0.992667	5.34864	10.7781	0.00341946	0.331639
Nitab4.5_0001653g0090	#N/A	-0.750381	4.18548	10.7042	0.00351184	0.335722
gene-NitaCp150	#N/A	0.362812	7.96344	10.675	0.00354904	0.335722
Nitab4.5_0000747g0010	#N/A	0.325316	10.7112	10.6508	0.00358026	0.335722
Nitab4.5_0003338g0080	#N/A	1.01024	7.7533	10.6497	0.00358172	0.335722
Nitab4.5_0001049g0130	#N/A	0.608099	5.66641	10.6477	0.00358431	0.335722
Nitab4.5_0000895g0250	#N/A	-0.699157	4.31688	10.595	0.00365332	0.339858
Nitab4.5_0006134g0030	#N/A	-0.335559	8.14901	10.5163	0.00375913	0.341502
Nitab4.5_0004376g0010	#N/A	-0.589471	5.53548	10.5073	0.00377154	0.341502
Nitab4.5_0000786g0210	#N/A	-1.01225	3.34387	10.4948	0.00378869	0.341502
Nitab4.5_0000508g0230	#N/A	0.720605	5.26011	10.4934	0.00379067	0.341502
Nitab4.5_0000125g0130	#N/A	-0.725573	4.20986	10.4896	0.00379585	0.341502
Nitab4.5_0001225g0020	#N/A	0.611642	5.21557	10.4703	0.00382257	0.341658
Nitab4.5_0001120g0040	#N/A	1.79935	3.01546	10.4132	0.00390299	0.343818
Nitab4.5_0000007g0130	#N/A	0.407973	7.17493	10.4059	0.00391339	0.343818
Nitab4.5_0000477g0110	#N/A	0.962456	4.50135	10.3998	0.00392217	0.343818
Nitab4.5_0001925g0110	#N/A	0.606496	5.51994	10.3305	0.0040227	0.350385
Nitab4.5_0000315g0040	#N/A	0.46585	6.47756	10.2588	0.00412982	0.355559
Nitab4.5_0002168g0010	#N/A	0.698778	6.10095	10.2467	0.00414823	0.355559
Nitab4.5_0002347g0010	#N/A	-0.725095	4.18074	10.2389	0.00416011	0.355559
Nitab4.5_0000640g0090	#N/A	-0.687365	4.28366	10.1481	0.00430145	0.365356
gene-NitaCp017	#N/A	1.33359	4.53801	10.113	0.00435752	0.367834
Nitab4.5_0000062g0390	#N/A	0.55634	6.0573	10.0627	0.00443915	0.369008
Nitab4.5_0001204g0120	#N/A	-0.496302	6.2068	10.0563	0.0044497	0.369008
Nitab4.5_0003714g0120	#N/A	-0.702969	4.32755	10.0434	0.00447093	0.369008
Nitab4.5_0000923g0100	#N/A	1.71531	8.10392	10.0383	0.00447937	0.369008
Nitab4.5_0000059g0010	#N/A	-0.277314	11.8051	9.98205	0.00457375	0.374527
Nitab4.5_0003678g0010	#N/A	-0.621767	4.8749	9.91582	0.00468761	0.381548
Nitab4.5_0002456g0140	#N/A	-0.422232	6.48927	9.89999	0.00471529	0.381548
Nitab4.5_0000248g0030	#N/A	0.33385	9.36435	9.81294	0.00487074	0.391808
Nitab4.5_0002334g0110	#N/A	0.548809	6.19051	9.76342	0.00496171	0.396791
Nitab4.5_0000132g0410	#N/A	-0.508183	5.8691	9.70708	0.00506746	0.401003
gene-NitaCp021	#N/A	0.297651	13.4991	9.69339	0.00509355	0.401003
Nitab4.5_0000704g0030	#N/A	-0.315512	9.34865	9.67622	0.00512645	0.401003
Nitab4.5_0001735g0090	#N/A	0.833751	6.27875	9.66115	0.00515553	0.401003
Nitab4.5_0000729g0070	#N/A	-1.46202	2.47178	9.65833	0.00516099	0.401003
Nitab4.5_0000405g0070	#N/A	-0.934057	3.22536	9.63004	0.00521613	0.402089
Nitab4.5_0000062g0400	#N/A	0.626157	4.9575	9.60697	0.00526159	0.402089
Nitab4.5_0004399g0050	#N/A	-1.04074	3.47309	9.60356	0.00526834	0.402089
Nitab4.5_0001800g0110	#N/A	-1.02334	2.97818	9.59136	0.00529258	0.402089
Nitab4.5_0001644g0100	#N/A	-0.403128	7.54884	9.55395	0.00536771	0.405324
Nitab4.5_0000134g0030	#N/A	-0.505257	7.91374	9.54078	0.00539444	0.405324
Nitab4.5_0000034g0130	#N/A	-0.722027	4.4876	9.4976	0.00548309	0.409734
Nitab4.5_0001373g0020	#N/A	-0.492676	5.06956	9.4545	0.00557319	0.412482
gene-NitaMp116	#N/A	1.19742	2.90728	9.43859	0.00560686	0.412482
Nitab4.5_0005122g0040	#N/A	-0.664366	5.93871	9.43295	0.00561886	0.412482
Nitab4.5_0000303g0100	#N/A	1.47391	3.54571	9.42279	0.00564052	0.412482
Nitab4.5_0000799g0080	#N/A	1.77506	2.59531	9.39665	0.0056967	0.414375
Nitab4.5_0002470g0070	#N/A	-0.563613	5.23365	9.35674	0.00578369	0.418476
gene-NitaCp081	#N/A	0.528656	5.65666	9.32969	0.00584346	0.419339
Nitab4.5_0001435g0020	#N/A	0.593682	4.61811	9.31462	0.00587706	0.419339
Nitab4.5_0002031g0050	#N/A	-0.548373	5.78937	9.30294	0.00590324	0.419339
Nitab4.5_0005497g0010	#N/A	0.97849	4.94482	9.29626	0.00591828	0.419339
Nitab4.5_0000614g0050	#N/A	-0.822088	3.5212	9.27968	0.00595579	0.419822
Nitab4.5_0000102g0040	#N/A	-0.344234	7.6006	9.25841	0.00600429	0.42107
Nitab4.5_0000293g0110	#N/A	1.61639	2.61552	9.23758	0.00605221	0.422265
Nitab4.5_0008329g0050	#N/A	0.734464	6.52973	9.2124	0.00611068	0.423513
Nitab4.5_0000397g0010	#N/A	0.270586	12.5219	9.20328	0.00613204	0.423513
Nitab4.5_0000026g0280	#N/A	0.974959	3.4154	9.15753	0.0062403	0.426946
Nitab4.5_0003539g0030	#N/A	-0.905228	3.31713	9.15584	0.00624436	0.426946
Nitab4.5_0001783g0070	#N/A	0.533659	6.10854	9.14289	0.00627541	0.426946
Nitab4.5_0006280g0050	#N/A	0.602512	5.14992	9.10041	0.00637849	0.430291
Nitab4.5_0004047g0020	#N/A	-0.629337	4.9559	9.07564	0.00643945	0.430291
Nitab4.5_0000326g0080	#N/A	-0.802233	3.65717	9.0723	0.00644772	0.430291
Nitab4.5_0001317g0070	#N/A	-0.481896	6.17428	9.0712	0.00645043	0.430291
Nitab4.5_0001332g0120	#N/A	-0.529194	6.90959	9.03541	0.00653985	0.434138
Nitab4.5_0000143g0250	#N/A	0.937778	3.49711	8.98496	0.0066682	0.438357
Nitab4.5_0000266g0020	#N/A	0.307311	9.38185	8.97883	0.00668398	0.438357
Nitab4.5_0001468g0110	#N/A	-0.480239	6.94047	8.97279	0.00669957	0.438357
Nitab4.5_0000093g0200	#N/A	-0.592841	4.82166	8.95192	0.00675377	0.438866
Nitab4.5_0000278g0170	#N/A	-0.312277	9.59794	8.93466	0.00679893	0.438866
Nitab4.5_0001712g0030	#N/A	-0.409784	7.55058	8.92608	0.00682152	0.438866
Nitab4.5_0000559g0240	#N/A	-1.00798	2.80407	8.9207	0.00683572	0.438866
Nitab4.5_0003336g0060	#N/A	-0.33685	8.68228	8.89	0.00691741	0.440107
Nitab4.5_0001953g0050	#N/A	0.894442	4.06104	8.88002	0.00694417	0.440107
Nitab4.5_0001311g0030	#N/A	-0.625265	4.32648	8.87543	0.00695655	0.440107
Nitab4.5_0003408g0030	#N/A	0.795211	3.77012	8.86534	0.00698378	0.440107
Nitab4.5_0005452g0030	#N/A	-0.392043	6.32021	8.84323	0.0070439	0.441859
Nitab4.5_0005185g0020	#N/A	-0.75025	3.85733	8.80293	0.00715497	0.442341
Nitab4.5_0002056g0080	#N/A	-0.464989	5.6993	8.80051	0.0071617	0.442341
Nitab4.5_0000377g0190	#N/A	-0.378872	7.78309	8.78945	0.00719255	0.442341
Nitab4.5_0000588g0170	#N/A	-0.353755	6.86298	8.78585	0.00720264	0.442341
Nitab4.5_0002991g0030	#N/A	0.319041	8.9644	8.77282	0.00723921	0.442341
Nitab4.5_0002211g0020	#N/A	-0.559819	5.6324	8.76401	0.00726409	0.442341
Nitab4.5_0000761g0080	#N/A	-0.948383	2.87371	8.74931	0.00730576	0.442341
gene-NitaCt117	#N/A	1.51037	2.77752	8.7477	0.00731035	0.442341
Nitab4.5_0003259g0080	#N/A	-0.780836	4.10957	8.70808	0.00742409	0.446358
gene-NitaCp014	#N/A	0.550943	6.5692	8.70039	0.00744638	0.446358
Nitab4.5_0001891g0130	#N/A	-0.478463	5.80723	8.6816	0.00750121	0.446358
Nitab4.5_0002046g0030	#N/A	-0.513278	5.37953	8.67283	0.00752693	0.446358
Nitab4.5_0000495g0070	#N/A	-0.470112	6.14817	8.66607	0.00754685	0.446358
Nitab4.5_0003931g0010	#N/A	-0.614015	4.76579	8.65736	0.00757258	0.446358
Nitab4.5_0002906g0020	#N/A	-0.861642	3.3944	8.62748	0.00766159	0.449005
Nitab4.5_0000254g0240	#N/A	-0.563931	4.9651	8.61746	0.00769168	0.449005
Nitab4.5_0000439g0080	#N/A	1.23109	2.67409	8.60941	0.00771599	0.449005
Nitab4.5_0000048g0030	#N/A	-1.05759	2.93974	8.5924	0.00776756	0.450091
Nitab4.5_0001386g0020	#N/A	-0.550072	5.22127	8.55847	0.00787161	0.450407
Nitab4.5_0001725g0120	#N/A	-0.490599	5.92952	8.55198	0.00789169	0.450407
Nitab4.5_0001584g0040	#N/A	1.13236	2.9571	8.5337	0.00794855	0.450407
gene-NitaCp009	#N/A	0.433713	6.47041	8.52117	0.00798777	0.450407
Nitab4.5_0000588g0250	#N/A	0.385769	7.96679	8.51738	0.00799969	0.450407
Nitab4.5_0001313g0070	#N/A	0.43003	7.63963	8.51532	0.00800616	0.450407
Nitab4.5_0000402g0170	#N/A	0.788575	6.01233	8.5132	0.00801283	0.450407
Nitab4.5_0004176g0050	#N/A	-0.567231	4.36775	8.50512	0.00803834	0.450407
Nitab4.5_0002576g0040	#N/A	-1.02284	2.81916	8.48875	0.00809028	0.450407
Nitab4.5_0000072g0240	#N/A	0.390334	7.70462	8.48495	0.00810239	0.450407
Nitab4.5_0001952g0080	#N/A	-0.580583	4.92863	8.46164	0.00817711	0.452721
Nitab4.5_0000457g0040	#N/A	-0.750672	4.13619	8.43815	0.00825321	0.455091
Nitab4.5_0001495g0100	#N/A	-0.426836	6.05502	8.37974	0.00844579	0.455978
Nitab4.5_0001453g0060	#N/A	0.42398	6.51966	8.37804	0.00845148	0.455978
gene-NitaCp089	#N/A	0.307893	8.93221	8.36446	0.00849698	0.455978
Nitab4.5_0000244g0350	#N/A	-1.05522	3.59948	8.3632	0.00850123	0.455978
Nitab4.5_0003721g0030	#N/A	-0.661891	4.16084	8.35066	0.00854354	0.455978
Nitab4.5_0000335g0150	#N/A	-1.0859	2.54428	8.34348	0.00856786	0.455978
Nitab4.5_0001288g0200	#N/A	-1.13857	3.13333	8.34208	0.00857262	0.455978
Nitab4.5_0000616g0070	#N/A	-0.61052	4.87118	8.3382	0.00858579	0.455978
Nitab4.5_0001843g0060	#N/A	-0.460739	5.07242	8.33398	0.00860014	0.455978
Nitab4.5_0003600g0050	#N/A	-0.821177	3.51317	8.33126	0.00860944	0.455978
gene-NitaCp048	#N/A	0.377836	6.75486	8.28804	0.00875828	0.455978
Nitab4.5_0000038g0370	#N/A	-0.515682	5.46777	8.27141	0.00881629	0.455978
Nitab4.5_0003586g0050	#N/A	-0.98454	2.849	8.27056	0.00881926	0.455978
gene-NitaCp019	#N/A	0.276242	13.4579	8.26955	0.00882281	0.455978
Nitab4.5_0007834g0040	#N/A	0.781354	4.29318	8.26801	0.0088282	0.455978
Nitab4.5_0002345g0080	#N/A	-0.693759	3.92372	8.26246	0.00884769	0.455978
Nitab4.5_0000011g0060	#N/A	0.463263	5.67751	8.23975	0.00892793	0.455978
Nitab4.5_0006988g0030	#N/A	0.706078	5.91508	8.23894	0.0089308	0.455978
Nitab4.5_0002766g0080	#N/A	-0.809773	3.37895	8.2337	0.00894946	0.455978
Nitab4.5_0000009g0430	#N/A	-0.76229	3.94497	8.22377	0.00898488	0.455978
Nitab4.5_0000359g0190	#N/A	-0.58953	4.6005	8.21886	0.00900248	0.455978
Nitab4.5_0000959g0100	#N/A	0.773705	3.94801	8.21875	0.00900285	0.455978
Nitab4.5_0001114g0030	#N/A	-0.539756	4.71781	8.18927	0.00910922	0.458677
Nitab4.5_0001584g0110	#N/A	0.386783	6.41685	8.18527	0.00912373	0.458677
Nitab4.5_0000588g0040	#N/A	-0.417893	7.51739	8.17621	0.00915678	0.458677
Nitab4.5_0001105g0140	#N/A	0.49566	6.25746	8.15688	0.00922766	0.460541
Nitab4.5_0001789g0120	#N/A	0.543788	4.81045	8.14707	0.00926388	0.460638
Nitab4.5_0002656g0020	#N/A	0.445663	5.78014	8.12791	0.00933507	0.460638
Nitab4.5_0000204g0120	#N/A	-0.639498	4.15045	8.12761	0.00933619	0.460638
Nitab4.5_0000134g0210	#N/A	-0.357338	7.16914	8.12007	0.00936435	0.460638
Nitab4.5_0000249g0330	#N/A	0.991627	3.47991	8.10699	0.00941347	0.461395
Nitab4.5_0003656g0060	#N/A	-0.471245	5.69893	8.06579	0.00957002	0.467393
Nitab4.5_0002905g0010	#N/A	-0.530894	4.852	8.02568	0.00972522	0.473282
Nitab4.5_0001163g0030	#N/A	0.807166	5.90064	7.99315	0.00985316	0.474167
Nitab4.5_0000418g0130	#N/A	-0.73743	4.532	7.98875	0.00987059	0.474167
Nitab4.5_0000846g0030	#N/A	0.611709	4.58006	7.97957	0.00990711	0.474167
Nitab4.5_0001152g0360	#N/A	0.965558	3.4786	7.96597	0.00996145	0.474167
Nitab4.5_0000636g0130	#N/A	-0.549789	4.45045	7.96505	0.00996513	0.474167
Nitab4.5_0001536g0070	#N/A	-1.24503	2.81492	7.96045	0.00998361	0.474167
gene-NitaCp055	#N/A	0.34797	8.66162	7.95327	0.0100125	0.474167
Nitab4.5_0000069g0470	#N/A	-0.557837	4.88182	7.95122	0.0100208	0.474167
Nitab4.5_0002700g0120	#N/A	0.598274	6.09028	7.909	0.0101928	0.479096
Nitab4.5_0000653g0020	#N/A	-1.02364	2.64352	7.90846	0.010195	0.479096
Nitab4.5_0002005g0010	#N/A	0.28501	11.6692	7.88934	0.010274	0.479521
Nitab4.5_0000359g0010	#N/A	-0.49282	5.00379	7.88929	0.0102742	0.479521
Nitab4.5_0000151g0150	#N/A	-0.830956	3.12809	7.87403	0.0103377	0.480845
Nitab4.5_0000188g0260	#N/A	-0.513747	5.32385	7.84389	0.0104645	0.481119
Nitab4.5_0001097g0080	#N/A	-0.761381	4.14655	7.83864	0.0104868	0.481119
Nitab4.5_0000329g0140	#N/A	-0.453094	5.28455	7.83189	0.0105154	0.481119
Nitab4.5_0000496g0060	#N/A	0.681585	4.56592	7.82291	0.0105538	0.481119
Nitab4.5_0000855g0050	#N/A	-0.874549	3.32277	7.81266	0.0105976	0.481119
Nitab4.5_0001083g0090	#N/A	-0.481609	5.58199	7.79879	0.0106574	0.481119
Nitab4.5_0001794g0130	#N/A	0.462653	5.46593	7.79789	0.0106613	0.481119
Nitab4.5_0001727g0070	#N/A	-0.593514	4.33127	7.78109	0.0107342	0.481119
gene-NitaMp049	#N/A	0.368296	8.90525	7.77135	0.0107767	0.481119
Nitab4.5_0001071g0080	#N/A	-0.373968	6.69264	7.76833	0.0107899	0.481119
Nitab4.5_0001831g0120	#N/A	-0.508471	6.10104	7.76515	0.0108038	0.481119
Nitab4.5_0001021g0080	#N/A	-0.445259	5.69005	7.76183	0.0108184	0.481119
Nitab4.5_0000056g0010	#N/A	1.15455	2.71576	7.76048	0.0108244	0.481119
Nitab4.5_0000007g0010	#N/A	-0.271599	10.2627	7.75779	0.0108362	0.481119
Nitab4.5_0000761g0020	#N/A	1.1986	3.53441	7.73712	0.0109276	0.483607
Nitab4.5_0001608g0010	#N/A	-0.484218	5.12377	7.71199	0.0110399	0.487001
Nitab4.5_0000316g0270	#N/A	0.908883	3.36263	7.70012	0.0110933	0.487786
Nitab4.5_0000089g0040	#N/A	0.546181	5.05242	7.66028	0.0112749	0.491672
Nitab4.5_0000860g0140	#N/A	-0.567112	4.61065	7.64914	0.0113263	0.491672
Nitab4.5_0002524g0010	#N/A	-0.485834	4.80927	7.64633	0.0113393	0.491672
Nitab4.5_0004234g0030	#N/A	0.374409	6.67065	7.63982	0.0113694	0.491672
gene-NitaMp121	#N/A	0.390064	8.03319	7.63132	0.011409	0.491672
Nitab4.5_0000978g0080	#N/A	-0.400858	6.04523	7.60615	0.011527	0.491672
Nitab4.5_0003423g0030	#N/A	-0.558074	4.43733	7.60193	0.0115469	0.491672
Nitab4.5_0000578g0170	#N/A	-0.631548	4.1509	7.59824	0.0115643	0.491672
Nitab4.5_0001523g0030	#N/A	0.6621	5.06778	7.59253	0.0115913	0.491672
Nitab4.5_0002295g0020	#N/A	-0.391976	5.75225	7.58158	0.0116434	0.491672
Nitab4.5_0000380g0210	#N/A	1.07077	2.98371	7.5768	0.0116662	0.491672
Nitab4.5_0002809g0040	#N/A	-0.55591	4.75209	7.57305	0.0116841	0.491672
Nitab4.5_0001015g0060	#N/A	-0.499855	4.78326	7.57199	0.0116892	0.491672
Nitab4.5_0000707g0150	#N/A	0.413316	6.10848	7.5689	0.011704	0.491672
Nitab4.5_0000446g0200	#N/A	-0.50962	5.55656	7.55952	0.0117491	0.491672
Nitab4.5_0001919g0160	#N/A	0.545645	4.54563	7.55129	0.0117888	0.491672
gene-NitaCp034	#N/A	0.332785	8.06177	7.54668	0.0118111	0.491672
gene-NitaCp036	#N/A	0.348362	9.21822	7.543	0.0118289	0.491672
Nitab4.5_0000519g0180	#N/A	-0.702044	3.41538	7.53476	0.0118689	0.491841
Nitab4.5_0000194g0210	#N/A	-0.34753	6.6554	7.49284	0.012075	0.498649
Nitab4.5_0000245g0080	#N/A	-0.501782	5.07781	7.48501	0.0121139	0.498649
gene-NitaCp090	#N/A	0.341032	7.67545	7.47926	0.0121426	0.498649
Nitab4.5_0001925g0090	#N/A	-0.52146	4.76033	7.46863	0.0121958	0.499334
Nitab4.5_0002211g0060	#N/A	-0.983275	3.45945	7.44299	0.0123252	0.502052
Nitab4.5_0000894g0020	#N/A	0.826021	3.43396	7.44094	0.0123356	0.502052
Nitab4.5_0002170g0100	#N/A	-0.339029	8.44641	7.42238	0.0124304	0.50329
Nitab4.5_0003348g0020	#N/A	-0.559097	4.59933	7.42057	0.0124396	0.50329
Nitab4.5_0001800g0010	#N/A	-0.843343	4.31095	7.40955	0.0124963	0.503553
Nitab4.5_0001366g0090	#N/A	-0.484319	6.74493	7.405	0.0125198	0.503553
Nitab4.5_0000515g0010	#N/A	-0.816862	3.83079	7.36829	0.012711	0.509745
Nitab4.5_0000262g0140	#N/A	-0.469656	5.38949	7.36039	0.0127526	0.509917
Nitab4.5_0000753g0120	#N/A	-0.702014	3.98821	7.33264	0.0128998	0.512366
Nitab4.5_0001404g0050	#N/A	-0.378952	6.48106	7.33125	0.0129073	0.512366
Nitab4.5_0000155g0120	#N/A	-0.65114	3.90686	7.32606	0.012935	0.512366
Nitab4.5_0000053g0210	#N/A	0.861163	3.65016	7.32072	0.0129637	0.512366
Nitab4.5_0009068g0010	#N/A	-0.665237	4.01527	7.30906	0.0130265	0.513363
Nitab4.5_0008776g0010	#N/A	-0.730672	3.41771	7.28855	0.0131377	0.514266
Nitab4.5_0002593g0050	#N/A	-0.465956	5.48205	7.28729	0.0131446	0.514266
Nitab4.5_0001315g0190	#N/A	0.408428	7.12537	7.28406	0.0131622	0.514266
Nitab4.5_0000727g0010	#N/A	0.776976	4.19118	7.25582	0.0133174	0.518848
Nitab4.5_0003012g0130	#N/A	1.02346	4.01989	7.23754	0.013419	0.52132
Nitab4.5_0000973g0030	#N/A	-0.812095	3.21074	7.22636	0.0134815	0.522265
Nitab4.5_0005052g0040	#N/A	0.42443	6.30829	7.20528	0.0136003	0.52538
Nitab4.5_0002050g0050	#N/A	0.963008	3.27646	7.19678	0.0136486	0.525473
Nitab4.5_0000021g0510	#N/A	0.822356	3.44266	7.19133	0.0136796	0.525473
Nitab4.5_0002649g0060	#N/A	-0.513768	7.50715	7.17339	0.0137823	0.525875
Nitab4.5_0000775g0090	#N/A	-0.344811	6.70989	7.16826	0.0138118	0.525875
Nitab4.5_0000132g0450	#N/A	-0.775293	3.36393	7.1674	0.0138167	0.525875
Nitab4.5_0000014g0500	#N/A	1.05655	3.3624	7.13373	0.0140123	0.525875
Nitab4.5_0002700g0220	#N/A	0.879565	3.39935	7.11397	0.0141285	0.525875
Nitab4.5_0001180g0150	#N/A	0.72782	4.98074	7.11372	0.01413	0.525875
Nitab4.5_0000697g0080	#N/A	-0.577816	4.46756	7.11268	0.0141361	0.525875
Nitab4.5_0000705g0200	#N/A	-0.53202	4.51035	7.10858	0.0141604	0.525875
Nitab4.5_0000028g0190	#N/A	-0.549427	4.62332	7.10675	0.0141712	0.525875
Nitab4.5_0000582g0180	#N/A	-0.530255	4.5888	7.09963	0.0142135	0.525875
Nitab4.5_0000045g0450	#N/A	0.774773	4.08353	7.09871	0.014219	0.525875
Nitab4.5_0000232g0070	#N/A	-0.588891	4.08412	7.09533	0.0142391	0.525875
Nitab4.5_0000163g0110	#N/A	-0.476522	5.32358	7.08625	0.0142933	0.525875
gene-NitaMp001	#N/A	0.400251	7.54669	7.07835	0.0143407	0.525875
Nitab4.5_0002569g0070	#N/A	-0.638919	4.57712	7.07801	0.0143428	0.525875
Nitab4.5_0000492g0070	#N/A	-0.313978	6.88678	7.07581	0.014356	0.525875
Nitab4.5_0000171g0170	#N/A	-0.451876	5.39447	7.07404	0.0143666	0.525875
Nitab4.5_0000443g0210	#N/A	-0.943059	3.42957	7.06926	0.0143954	0.525875
Nitab4.5_0000140g0010	#N/A	0.751564	5.54717	7.06424	0.0144258	0.525875
Nitab4.5_0004376g0090	#N/A	0.286842	9.45349	7.05307	0.0144935	0.525875
Nitab4.5_0001423g0030	#N/A	-0.544164	4.50948	7.04918	0.0145171	0.525875
Nitab4.5_0001800g0170	#N/A	-0.870321	3.4449	7.04459	0.0145451	0.525875
Nitab4.5_0000375g0110	#N/A	0.482385	5.21679	7.03978	0.0145745	0.525875
Nitab4.5_0007883g0010	#N/A	-0.604046	3.8869	7.03282	0.0146171	0.526025
Nitab4.5_0001530g0020	#N/A	-0.801177	4.44292	7.00817	0.0147693	0.530105
Nitab4.5_0000094g0100	#N/A	-0.464399	4.88263	6.99163	0.0148723	0.530772
Nitab4.5_0002263g0010	#N/A	1.35684	2.70607	6.98659	0.0149039	0.530772
Nitab4.5_0001687g0080	#N/A	-0.468949	5.38635	6.98034	0.0149431	0.530772
Nitab4.5_0000649g0180	#N/A	-0.817787	3.21659	6.97128	0.0150002	0.530772
Nitab4.5_0000087g0210	#N/A	0.524824	4.92575	6.96679	0.0150286	0.530772
Nitab4.5_0000120g0140	#N/A	0.346984	6.76333	6.96561	0.0150361	0.530772
Nitab4.5_0000915g0160	#N/A	-0.568988	4.66758	6.95689	0.0150914	0.530772
Nitab4.5_0000843g0020	#N/A	0.330867	6.98797	6.9524	0.01512	0.530772
Nitab4.5_0000220g0170	#N/A	0.313441	7.37283	6.9497	0.0151372	0.530772
Nitab4.5_0001152g0890	#N/A	0.322654	9.58699	6.92436	0.0152998	0.5351
Nitab4.5_0003856g0030	#N/A	2.62564	3.40214	6.89946	0.0154615	0.53836
Nitab4.5_0000021g0850	#N/A	1.14425	3.08569	6.88434	0.0155605	0.53836
Nitab4.5_0001937g0010	#N/A	1.1915	4.82417	6.88335	0.015567	0.53836
Nitab4.5_0000621g0120	#N/A	-0.90837	2.77768	6.87683	0.0156101	0.53836
Nitab4.5_0002668g0020	#N/A	0.738713	4.84027	6.868	0.0156685	0.53836
Nitab4.5_0006089g0070	#N/A	0.6265	5.06706	6.86688	0.0156759	0.53836
Nitab4.5_0000305g0200	#N/A	0.805417	3.34436	6.86273	0.0157034	0.53836
Nitab4.5_0004668g0070	#N/A	-0.449707	5.4433	6.86205	0.0157079	0.53836
Nitab4.5_0002844g0060	#N/A	-0.357932	5.69071	6.85378	0.015763	0.538898
Nitab4.5_0000305g0310	#N/A	-0.815692	3.3321	6.83848	0.0158654	0.539643
Nitab4.5_0000203g0040	#N/A	0.400748	8.07735	6.83659	0.0158782	0.539643
Nitab4.5_0002815g0120	#N/A	-0.534184	4.645	6.83288	0.0159032	0.539643
Nitab4.5_0000254g0180	#N/A	0.593382	4.66134	6.81406	0.0160306	0.542619
Nitab4.5_0000111g0050	#N/A	-0.433216	5.87241	6.80676	0.0160803	0.542958
Nitab4.5_0000209g0010	#N/A	-0.584286	4.58335	6.79098	0.0161883	0.545259
Nitab4.5_0002249g0080	#N/A	-0.339236	6.5905	6.77021	0.0163318	0.546527
Nitab4.5_0000144g0110	#N/A	-0.440937	5.32247	6.75733	0.0164215	0.546527
Nitab4.5_0001478g0230	#N/A	0.854082	6.1448	6.75661	0.0164265	0.546527
Nitab4.5_0000543g0160	#N/A	-0.260917	11.6101	6.7525	0.0164553	0.546527
Nitab4.5_0001770g0170	#N/A	-0.337876	6.91278	6.74721	0.0164923	0.546527
Nitab4.5_0000003g0550	#N/A	-0.357244	8.18232	6.73989	0.0165437	0.546527
Nitab4.5_0000052g0360	#N/A	-0.515299	5.02384	6.73925	0.0165483	0.546527
Nitab4.5_0002424g0040	#N/A	-0.291649	8.76062	6.73711	0.0165634	0.546527
Nitab4.5_0001331g0020	#N/A	-0.641435	3.90874	6.73395	0.0165857	0.546527
Nitab4.5_0000006g0140	#N/A	-0.568279	4.18005	6.72764	0.0166303	0.546681
Nitab4.5_0001200g0090	#N/A	-0.666883	3.71985	6.70956	0.0167589	0.549587
Nitab4.5_0001480g0070	#N/A	-0.608033	5.04463	6.69603	0.0168559	0.550401
Nitab4.5_0000416g0110	#N/A	0.936023	2.76147	6.69487	0.0168642	0.550401
gene-NitaCp005	#N/A	0.259786	11.9383	6.67077	0.0170385	0.554767
Nitab4.5_0000217g0020	#N/A	0.933805	3.16742	6.66492	0.0170812	0.554834
Nitab4.5_0000152g0390	#N/A	-0.565063	4.88985	6.6498	0.0171919	0.557107
Nitab4.5_0009630g0010	#N/A	-0.920469	3.04647	6.64323	0.0172403	0.557354
Nitab4.5_0000915g0090	#N/A	0.403869	6.2783	6.62549	0.0173716	0.559329
Nitab4.5_0001328g0050	#N/A	-0.490186	5.71255	6.61396	0.0174576	0.559329
Nitab4.5_0000316g0160	#N/A	-0.370394	5.79922	6.60124	0.0175529	0.559329
Nitab4.5_0002436g0040	#N/A	-0.638293	3.93833	6.59827	0.0175753	0.559329
Nitab4.5_0001394g0020	#N/A	1.13791	3.00087	6.59783	0.0175786	0.559329
Nitab4.5_0001714g0180	#N/A	-0.533352	4.95393	6.5946	0.017603	0.559329
Nitab4.5_0001565g0040	#N/A	0.368359	7.33387	6.59408	0.0176069	0.559329
Nitab4.5_0006750g0020	#N/A	-0.642968	3.67702	6.58199	0.0176984	0.559329
Nitab4.5_0000312g0400	#N/A	1.23065	2.68871	6.57572	0.0177461	0.559329
Nitab4.5_0004281g0060	#N/A	-0.579065	4.41371	6.57538	0.0177486	0.559329
Nitab4.5_0000854g0040	#N/A	0.557171	4.45985	6.57504	0.0177513	0.559329
Nitab4.5_0000021g0800	#N/A	1.16308	2.76295	6.55829	0.0178793	0.562068
Nitab4.5_0001464g0010	#N/A	-0.342176	7.67197	6.54366	0.017992	0.56294
Nitab4.5_0002918g0020	#N/A	-0.399165	5.51831	6.53396	0.0180672	0.56294
Nitab4.5_0000955g0100	#N/A	0.68386	4.073	6.52395	0.0181452	0.56294
Nitab4.5_0000565g0050	#N/A	-0.552358	4.74559	6.52114	0.0181671	0.56294
Nitab4.5_0001192g0020	#N/A	-0.612856	3.71156	6.52037	0.0181732	0.56294
Nitab4.5_0001815g0090	#N/A	0.805399	4.0841	6.50643	0.0182825	0.56294
Nitab4.5_0001456g0100	#N/A	-0.456927	5.4637	6.50624	0.0182839	0.56294
Nitab4.5_0000003g0780	#N/A	0.40985	6.3814	6.50386	0.0183027	0.56294
Nitab4.5_0000694g0070	#N/A	-0.563009	4.64898	6.50262	0.0183125	0.56294
Nitab4.5_0000295g0010	#N/A	1.2258	2.63235	6.50183	0.0183187	0.56294
Nitab4.5_0003303g0020	#N/A	-0.758742	3.22069	6.49556	0.0183682	0.563196
Nitab4.5_0001740g0020	#N/A	0.765806	3.51837	6.48798	0.0184284	0.563542
Nitab4.5_0003780g0090	#N/A	-0.697868	3.51256	6.48375	0.0184619	0.563542
Nitab4.5_0002824g0090	#N/A	0.728037	3.38831	6.47725	0.0185138	0.563867
Nitab4.5_0000081g0190	#N/A	-0.842192	2.83927	6.45673	0.0186784	0.567276
Nitab4.5_0000014g0270	#N/A	-0.451303	4.8123	6.45297	0.0187087	0.567276
Nitab4.5_0006338g0060	#N/A	0.734352	3.7544	6.42785	0.0189128	0.572195
Nitab4.5_0000255g0070	#N/A	0.492048	6.23559	6.40981	0.0190609	0.575403
Nitab4.5_0000043g0080	#N/A	0.729567	4.00795	6.39967	0.0191447	0.576014
Nitab4.5_0001099g0050	#N/A	-0.48792	5.18379	6.39344	0.0191964	0.576014
Nitab4.5_0002992g0010	#N/A	0.533001	4.62254	6.39154	0.0192122	0.576014
gene-NitaCp015	#N/A	0.282626	12.3931	6.38292	0.019284	0.576014
Nitab4.5_0000625g0010	#N/A	0.663627	3.99628	6.3782	0.0193235	0.576014
Nitab4.5_0000160g0090	#N/A	-0.566151	4.27988	6.37697	0.0193338	0.576014
Nitab4.5_0003234g0040	#N/A	0.30802	7.5472	6.36691	0.0194183	0.577272
Nitab4.5_0000367g0040	#N/A	-0.536827	4.29698	6.35255	0.0195396	0.579618
Nitab4.5_0000907g0080	#N/A	0.587237	6.89737	6.34025	0.0196441	0.581458
Nitab4.5_0001235g0050	#N/A	-0.66743	4.00722	6.32105	0.0198086	0.582669
Nitab4.5_0002826g0100	#N/A	1.09363	2.71855	6.32019	0.019816	0.582669
Nitab4.5_0005818g0010	#N/A	-0.324444	6.35992	6.32002	0.0198175	0.582669
Nitab4.5_0000613g0140	#N/A	0.914762	2.86084	6.314	0.0198694	0.582669
Nitab4.5_0000506g0080	#N/A	1.10277	2.84871	6.31068	0.0198981	0.582669
Nitab4.5_0001320g0080	#N/A	-0.474174	5.14176	6.29924	0.0199974	0.58359
Nitab4.5_0000030g0370	#N/A	-0.501363	4.90407	6.29722	0.0200149	0.58359
Nitab4.5_0005037g0010	#N/A	-0.36162	5.66246	6.29034	0.0200749	0.583998
Nitab4.5_0000013g0020	#N/A	0.69178	4.32844	6.28583	0.0201143	0.583998
Nitab4.5_0000841g0080	#N/A	0.535658	4.98339	6.28018	0.0201639	0.584198
Nitab4.5_0000113g0090	#N/A	0.589204	4.18703	6.2725	0.0202314	0.584915
Nitab4.5_0002342g0080	#N/A	-0.521509	4.75042	6.25663	0.0203718	0.586749
Nitab4.5_0000318g0070	#N/A	0.782304	3.9227	6.25247	0.0204088	0.586749
Nitab4.5_0000207g0310	#N/A	-0.479783	5.00817	6.24897	0.02044	0.586749
Nitab4.5_0003691g0040	#N/A	-0.297989	8.69901	6.24599	0.0204665	0.586749
Nitab4.5_0002156g0110	#N/A	-0.290161	7.47322	6.23429	0.0205713	0.58852
Nitab4.5_0002739g0070	#N/A	-0.51574	4.73245	6.21641	0.0207325	0.591894
Nitab4.5_0002761g0030	#N/A	0.360508	5.82381	6.20992	0.0207913	0.591905
Nitab4.5_0000532g0070	#N/A	-0.969825	2.87164	6.20361	0.0208488	0.591905
Nitab4.5_0000100g0120	#N/A	-0.770226	2.94106	6.19996	0.020882	0.591905
Nitab4.5_0000018g0140	#N/A	-0.518971	4.76808	6.19733	0.020906	0.591905
Nitab4.5_0002182g0050	#N/A	-0.360968	5.72515	6.18735	0.0209975	0.593265
Nitab4.5_0003283g0010	#N/A	-0.46549	7.45433	6.1754	0.0211076	0.595148
Nitab4.5_0001476g0010	#N/A	-0.419997	4.9346	6.16831	0.0211732	0.595767
Nitab4.5_0001461g0060	#N/A	-0.243119	9.2466	6.14912	0.021352	0.595906
Nitab4.5_0001449g0040	#N/A	-0.370095	5.59444	6.14546	0.0213862	0.595906
Nitab4.5_0001965g0070	#N/A	-0.587811	4.02017	6.13893	0.0214475	0.595906
Nitab4.5_0007958g0010	#N/A	0.61629	6.67585	6.13444	0.0214898	0.595906
Nitab4.5_0000391g0160	#N/A	0.733254	3.38313	6.13012	0.0215306	0.595906
Nitab4.5_0000680g0090	#N/A	-0.368861	7.54051	6.12648	0.021565	0.595906
Nitab4.5_0000947g0100	#N/A	-0.719964	3.50657	6.12639	0.0215658	0.595906
Nitab4.5_0000403g0100	#N/A	-0.305214	7.41929	6.12275	0.0216003	0.595906
Nitab4.5_0000060g0040	#N/A	0.298269	9.51502	6.12002	0.0216262	0.595906
gene-NitaCt127	#N/A	1.63715	3.0677	6.11994	0.021627	0.595906
Nitab4.5_0002322g0140	#N/A	-0.315625	6.45492	6.11673	0.0216574	0.595906
Nitab4.5_0002778g0050	#N/A	-0.758543	3.3451	6.10131	0.0218047	0.595921
Nitab4.5_0000266g0040	#N/A	0.56959	4.15738	6.09942	0.0218227	0.595921
Nitab4.5_0001984g0070	#N/A	-0.605891	4.42464	6.0962	0.0218537	0.595921
Nitab4.5_0000039g0170	#N/A	0.254629	10.2601	6.09542	0.0218611	0.595921
Nitab4.5_0000055g0170	#N/A	-0.500915	4.55022	6.09389	0.0218759	0.595921
Nitab4.5_0000319g0320	#N/A	0.498176	5.02775	6.08905	0.0219225	0.596003
Nitab4.5_0001384g0150	#N/A	-0.589148	3.94892	6.08268	0.0219839	0.596488
Nitab4.5_0000343g0070	#N/A	-0.434672	5.09004	6.07354	0.0220724	0.597704
Nitab4.5_0000733g0130	#N/A	0.533638	4.66288	6.06047	0.0221998	0.599965
Nitab4.5_0004010g0040	#N/A	1.00344	3.10586	6.05077	0.0222948	0.601113
Nitab4.5_0000008g0210	#N/A	0.376508	6.30661	6.04074	0.0223936	0.601113
Nitab4.5_0000135g0080	#N/A	0.33983	6.62828	6.03251	0.022475	0.601113
Nitab4.5_0000455g0050	#N/A	0.513686	4.67543	6.02346	0.0225648	0.601113
Nitab4.5_0003274g0030	#N/A	0.466424	5.75977	6.01817	0.0226176	0.601113
Nitab4.5_0000062g0010	#N/A	-0.644382	4.08519	6.01343	0.022665	0.601113
Nitab4.5_0001106g0010	#N/A	0.452351	6.11081	6.01053	0.022694	0.601113
Nitab4.5_0000207g0450	#N/A	-0.692838	3.45514	6.01047	0.0226946	0.601113
Nitab4.5_0002859g0130	#N/A	-0.466724	4.8686	6.00976	0.0227017	0.601113
Nitab4.5_0004170g0010	#N/A	1.07737	2.59512	6.00699	0.0227295	0.601113
Nitab4.5_0003600g0060	#N/A	0.464477	5.35157	6.00321	0.0227675	0.601113
Nitab4.5_0007189g0010	#N/A	0.349752	8.16282	6.00298	0.0227698	0.601113
Nitab4.5_0000045g0300	#N/A	0.608364	4.89836	5.99649	0.0228351	0.601676
Nitab4.5_0001015g0020	#N/A	-0.315076	7.22351	5.98697	0.0229314	0.603051
Nitab4.5_0001600g0010	#N/A	-0.34742	5.74459	5.97002	0.0231039	0.603657
Nitab4.5_0008639g0040	#N/A	0.33285	6.91758	5.96889	0.0231154	0.603657
gene-NitaCp066	#N/A	-0.470698	5.59382	5.96737	0.023131	0.603657
gene-NitaCp104	#N/A	-0.470698	5.59382	5.96737	0.023131	0.603657
Nitab4.5_0000804g0170	#N/A	-0.332942	7.27254	5.95894	0.0232175	0.603724
Nitab4.5_0001794g0080	#N/A	1.06555	2.8296	5.95071	0.0233022	0.603724
Nitab4.5_0000222g0100	#N/A	-0.40318	5.55058	5.94987	0.0233108	0.603724
Nitab4.5_0000026g0440	#N/A	-0.607759	4.23896	5.94553	0.0233557	0.603724
Nitab4.5_0008887g0020	#N/A	-0.547865	4.14548	5.93782	0.0234356	0.603724
Nitab4.5_0000283g0130	#N/A	0.515553	4.35742	5.92934	0.0235238	0.603724
Nitab4.5_0000578g0090	#N/A	-0.330014	7.32533	5.92617	0.0235569	0.603724
Nitab4.5_0003035g0030	#N/A	-0.361563	6.07081	5.92408	0.0235788	0.603724
Nitab4.5_0002994g0060	#N/A	0.45735	5.42052	5.92336	0.0235863	0.603724
Nitab4.5_0001727g0060	#N/A	-0.389071	5.47988	5.91954	0.0236262	0.603724
Nitab4.5_0000225g0040	#N/A	-0.268553	7.81367	5.90565	0.0237723	0.603724
Nitab4.5_0000705g0170	#N/A	-0.405602	5.59295	5.89962	0.023836	0.603724
Nitab4.5_0000247g0020	#N/A	-0.526631	4.50146	5.89856	0.0238473	0.603724
Nitab4.5_0000939g0020	#N/A	0.674326	3.62716	5.89452	0.0238901	0.603724
Nitab4.5_0002182g0040	#N/A	0.736336	3.59195	5.89251	0.0239114	0.603724
Nitab4.5_0001003g0210	#N/A	-0.332828	6.06688	5.88928	0.0239458	0.603724
Nitab4.5_0004979g0060	#N/A	-0.448574	4.65556	5.88648	0.0239756	0.603724
Nitab4.5_0002085g0020	#N/A	-0.55429	4.51768	5.88534	0.0239877	0.603724
Nitab4.5_0001194g0080	#N/A	0.442379	5.59338	5.88085	0.0240355	0.603724
Nitab4.5_0001040g0160	#N/A	-0.588154	4.27459	5.88074	0.0240367	0.603724
Nitab4.5_0000968g0050	#N/A	-0.284732	8.02681	5.87851	0.0240606	0.603724
Nitab4.5_0000335g0200	#N/A	0.716154	3.41958	5.86851	0.0241678	0.603743
Nitab4.5_0001626g0020	#N/A	1.7986	3.68391	5.86504	0.0242051	0.603743
Nitab4.5_0001808g0010	#N/A	0.246254	10.435	5.86464	0.0242094	0.603743
Nitab4.5_0000191g0120	#N/A	-0.356994	5.72265	5.86199	0.024238	0.603743
gene-NitaCp067	#N/A	-0.485151	4.25728	5.85103	0.0243565	0.604491
gene-NitaCp103	#N/A	-0.485151	4.25728	5.85103	0.0243565	0.604491
Nitab4.5_0000069g0290	#N/A	-0.475787	4.62831	5.81007	0.0248051	0.614137
Nitab4.5_0000008g0450	#N/A	0.377769	6.20974	5.80738	0.0248349	0.614137
Nitab4.5_0000119g0060	#N/A	-0.393757	5.03382	5.79631	0.0249579	0.616064
Nitab4.5_0001924g0080	#N/A	-0.23812	10.7962	5.78472	0.0250874	0.616229
Nitab4.5_0003323g0010	#N/A	-0.658357	3.43442	5.7847	0.0250877	0.616229
Nitab4.5_0002196g0050	#N/A	0.373387	5.8301	5.78245	0.0251128	0.616229
Nitab4.5_0000120g0120	#N/A	0.45855	5.94628	5.77263	0.0252233	0.616229
Nitab4.5_0000136g0100	#N/A	-0.281341	9.78399	5.7657	0.0253016	0.616229
Nitab4.5_0000343g0380	#N/A	-0.423805	5.13135	5.76564	0.0253023	0.616229
Nitab4.5_0002715g0080	#N/A	-0.411677	4.99415	5.76331	0.0253286	0.616229
Nitab4.5_0006893g0040	#N/A	0.836169	3.13701	5.76089	0.025356	0.616229
Nitab4.5_0004318g0010	#N/A	-0.598463	4.02219	5.75964	0.0253702	0.616229
Nitab4.5_0000022g0160	#N/A	0.467635	4.8562	5.75278	0.0254481	0.617027
Nitab4.5_0001485g0110	#N/A	1.20583	3.85103	5.74527	0.0255339	0.61801
gene-NitaCp038	#N/A	0.314706	8.00185	5.73639	0.0256356	0.619375
Nitab4.5_0000228g0070	#N/A	0.416304	5.77404	5.71363	0.0258984	0.624622
Nitab4.5_0000102g0310	#N/A	-0.267735	8.70522	5.70135	0.0260414	0.626257
Nitab4.5_0000302g0050	#N/A	-0.692225	3.76525	5.69995	0.0260578	0.626257
Nitab4.5_0000489g0100	#N/A	-0.8186	2.75002	5.68875	0.0261891	0.626341
Nitab4.5_0000207g0180	#N/A	1.74527	5.1546	5.68038	0.0262877	0.626341
Nitab4.5_0000004g0160	#N/A	0.650402	3.85212	5.67983	0.0262942	0.626341
Nitab4.5_0000627g0040	#N/A	-0.523086	4.12955	5.67892	0.0263049	0.626341
Nitab4.5_0000119g0310	#N/A	-0.312956	7.40438	5.67858	0.026309	0.626341
Nitab4.5_0001843g0180	#N/A	-0.408883	5.4739	5.67629	0.0263361	0.626341
Nitab4.5_0002161g0080	#N/A	-0.600072	3.71091	5.66888	0.0264238	0.627337
Nitab4.5_0001734g0030	#N/A	0.589462	3.83382	5.65927	0.0265383	0.628283
Nitab4.5_0000496g0090	#N/A	-0.392511	5.07971	5.65782	0.0265556	0.628283
Nitab4.5_0001781g0170	#N/A	-0.676176	3.68982	5.65359	0.0266062	0.628394
Nitab4.5_0001644g0110	#N/A	0.751265	4.73579	5.64794	0.0266739	0.628741
Nitab4.5_0001051g0060	#N/A	-1.02112	3.02093	5.6447	0.0267129	0.628741
gene-NitaCp013	#N/A	0.400856	6.3041	5.63531	0.0268259	0.629349
Nitab4.5_0003364g0020	#N/A	-0.438269	4.74022	5.63189	0.0268674	0.629349
Nitab4.5_0000978g0030	#N/A	-0.797376	3.90656	5.62789	0.0269157	0.629349
Nitab4.5_0002247g0160	#N/A	-0.604292	3.89747	5.62213	0.0269857	0.629349
Nitab4.5_0001079g0170	#N/A	-0.439869	5.21005	5.62118	0.0269973	0.629349
Nitab4.5_0002071g0030	#N/A	0.408778	5.42683	5.61928	0.0270204	0.629349
Nitab4.5_0002084g0070	#N/A	-0.231622	9.91652	5.61161	0.0271139	0.629349
Nitab4.5_0001660g0040	#N/A	0.277448	7.21687	5.60352	0.0272131	0.629349
Nitab4.5_0004307g0010	#N/A	-0.635842	3.91931	5.59847	0.0272752	0.629349
Nitab4.5_0001301g0020	#N/A	0.741192	3.64343	5.59136	0.0273628	0.629349
Nitab4.5_0000432g0120	#N/A	-0.506474	4.26321	5.59035	0.0273752	0.629349
Nitab4.5_0000308g0330	#N/A	-0.413708	6.8982	5.58745	0.0274111	0.629349
Nitab4.5_0000246g0190	#N/A	1.07503	3.02997	5.58735	0.0274124	0.629349
Nitab4.5_0001860g0080	#N/A	-0.712867	3.33303	5.58454	0.0274471	0.629349
Nitab4.5_0000681g0080	#N/A	0.770221	3.88376	5.58237	0.0274741	0.629349
Nitab4.5_0000001g0370	#N/A	-0.440162	4.63485	5.58089	0.0274924	0.629349
Nitab4.5_0000257g0120	#N/A	-0.607342	4.16114	5.57858	0.0275211	0.629349
Nitab4.5_0000379g0030	#N/A	0.646875	3.76728	5.57279	0.0275932	0.629946
Nitab4.5_0000976g0110	#N/A	0.350875	7.10782	5.55328	0.0278376	0.63069
Nitab4.5_0000647g0060	#N/A	-0.791842	3.19277	5.54757	0.0279096	0.63069
Nitab4.5_0000010g0130	#N/A	0.280034	8.1291	5.54439	0.0279497	0.63069
Nitab4.5_0004147g0010	#N/A	-0.553779	3.68828	5.54306	0.0279666	0.63069
Nitab4.5_0002080g0030	#N/A	-0.266134	7.29283	5.53809	0.0280296	0.63069
Nitab4.5_0001864g0010	#N/A	-0.230532	10.6993	5.53564	0.0280607	0.63069
Nitab4.5_0004944g0040	#N/A	-0.453686	5.22398	5.53383	0.0280837	0.63069
Nitab4.5_0000540g0230	#N/A	-0.630053	3.49286	5.52531	0.0281923	0.63069
Nitab4.5_0003006g0030	#N/A	-0.483479	5.10691	5.52112	0.0282459	0.63069
Nitab4.5_0000381g0220	#N/A	-0.573933	4.13148	5.52095	0.0282481	0.63069
Nitab4.5_0001663g0160	#N/A	-0.299869	6.19249	5.52053	0.0282534	0.63069
Nitab4.5_0001719g0010	#N/A	-0.32488	6.00887	5.52024	0.0282571	0.63069
Nitab4.5_0005145g0030	#N/A	0.95817	2.65182	5.51154	0.0283688	0.63069
Nitab4.5_0000722g0010	#N/A	-0.534146	4.12626	5.5104	0.0283834	0.63069
Nitab4.5_0000917g0100	#N/A	0.318957	6.66992	5.50934	0.0283971	0.63069
Nitab4.5_0000044g0530	#N/A	0.779079	4.31313	5.50884	0.0284035	0.63069
Nitab4.5_0000142g0330	#N/A	-0.469461	5.05719	5.50202	0.0284915	0.63069
Nitab4.5_0000131g0220	#N/A	-0.367006	6.0722	5.50079	0.0285073	0.63069
Nitab4.5_0001542g0120	#N/A	-0.3794	5.41401	5.49909	0.0285293	0.63069
Nitab4.5_0001626g0010	#N/A	1.80015	2.48174	5.4907	0.0286382	0.63069
Nitab4.5_0003013g0020	#N/A	-0.272382	8.07631	5.48676	0.0286895	0.63069
Nitab4.5_0004048g0040	#N/A	0.516367	4.53585	5.48519	0.0287099	0.63069
Nitab4.5_0002328g0010	#N/A	0.512955	4.24913	5.47726	0.0288134	0.63069
Nitab4.5_0000555g0130	#N/A	-0.630715	3.39699	5.47628	0.0288263	0.63069
Nitab4.5_0001170g0200	#N/A	-0.386671	5.41774	5.47289	0.0288706	0.63069
Nitab4.5_0000030g0410	#N/A	-0.473507	5.05767	5.4556	0.0290985	0.63069
Nitab4.5_0005525g0080	#N/A	0.456458	6.02493	5.45493	0.0291073	0.63069
Nitab4.5_0004230g0040	#N/A	-0.456269	5.28562	5.44618	0.0292235	0.63069
Nitab4.5_0000137g0250	#N/A	-0.389831	5.53596	5.44576	0.029229	0.63069
Nitab4.5_0000172g1660	#N/A	0.461534	4.87247	5.44155	0.029285	0.63069
Nitab4.5_0000561g0080	#N/A	-0.363832	5.3702	5.44012	0.0293041	0.63069
Nitab4.5_0001321g0040	#N/A	-0.417906	4.82435	5.43669	0.02935	0.63069
Nitab4.5_0003461g0050	#N/A	0.966897	2.89602	5.43612	0.0293575	0.63069
Nitab4.5_0000134g0200	#N/A	-0.576741	3.8825	5.43455	0.0293785	0.63069
Nitab4.5_0001417g0050	#N/A	-0.512522	4.58483	5.43342	0.0293936	0.63069
Nitab4.5_0000184g0130	#N/A	-0.35063	6.38704	5.43217	0.0294103	0.63069
Nitab4.5_0000282g0060	#N/A	-0.412451	4.94407	5.42623	0.02949	0.63069
Nitab4.5_0000918g0010	#N/A	-0.270355	7.24278	5.42413	0.0295182	0.63069
Nitab4.5_0000173g0220	#N/A	-0.472554	4.7607	5.41246	0.0296757	0.63069
Nitab4.5_0000901g0010	#N/A	-0.418456	4.8154	5.41142	0.0296896	0.63069
Nitab4.5_0001123g0060	#N/A	-0.344892	7.0042	5.40872	0.0297262	0.63069
Nitab4.5_0000249g0060	#N/A	0.942709	2.67201	5.40773	0.0297397	0.63069
Nitab4.5_0000007g0040	#N/A	-0.309937	6.47346	5.40764	0.0297408	0.63069
Nitab4.5_0003831g0050	#N/A	0.703197	5.05191	5.40764	0.0297409	0.63069
Nitab4.5_0000178g0300	#N/A	-0.777764	3.26662	5.40657	0.0297555	0.63069
Nitab4.5_0004430g0040	#N/A	0.380381	5.99892	5.40378	0.0297933	0.63069
Nitab4.5_0000083g0270	#N/A	-0.833909	2.86812	5.40207	0.0298166	0.63069
Nitab4.5_0000338g0220	#N/A	-0.771437	3.65835	5.40038	0.0298396	0.63069
Nitab4.5_0004905g0050	#N/A	-0.339256	5.53758	5.3965	0.0298924	0.630781
Nitab4.5_0000663g0220	#N/A	-0.266652	7.48539	5.39018	0.0299787	0.630781
Nitab4.5_0000451g0180	#N/A	0.3552	6.23157	5.38539	0.0300444	0.630781
Nitab4.5_0000172g2280	#N/A	0.879578	2.84692	5.38239	0.0300855	0.630781
Nitab4.5_0001056g0040	#N/A	0.532945	4.61708	5.37623	0.0301703	0.630781
Nitab4.5_0000009g0480	#N/A	-0.383117	6.74025	5.37607	0.0301725	0.630781
Nitab4.5_0000155g0130	#N/A	-0.365883	5.48738	5.3678	0.0302867	0.630781
Nitab4.5_0002161g0010	#N/A	0.898216	2.93363	5.36551	0.0303183	0.630781
Nitab4.5_0002568g0020	#N/A	-0.246984	9.28239	5.36084	0.0303831	0.630781
Nitab4.5_0004005g0010	#N/A	1.06447	2.89781	5.3562	0.0304477	0.630781
Nitab4.5_0000380g0140	#N/A	0.737945	3.45462	5.35389	0.0304798	0.630781
Nitab4.5_0001831g0130	#N/A	0.322354	6.87703	5.35373	0.0304821	0.630781
Nitab4.5_0000008g0510	#N/A	0.57009	4.43952	5.35335	0.0304874	0.630781
Nitab4.5_0000334g0250	#N/A	-0.607942	3.68085	5.35319	0.0304897	0.630781
Nitab4.5_0004358g0070	#N/A	0.744622	3.57805	5.34386	0.03062	0.631878
Nitab4.5_0002152g0040	#N/A	0.643708	3.61562	5.34278	0.0306351	0.631878
Nitab4.5_0000212g0130	#N/A	-0.362509	6.24223	5.33231	0.0307824	0.633206
Nitab4.5_0000315g0120	#N/A	0.378669	7.64971	5.33162	0.0307921	0.633206
Nitab4.5_0003384g0010	#N/A	0.620527	5.06379	5.31973	0.0309601	0.634376
Nitab4.5_0005043g0050	#N/A	0.602339	5.66187	5.31894	0.0309713	0.634376
Nitab4.5_0002793g0060	#N/A	-0.598864	3.47157	5.31776	0.0309882	0.634376
Nitab4.5_0003412g0010	#N/A	-0.332729	5.89236	5.30783	0.0311295	0.635791
Nitab4.5_0000651g0120	#N/A	-0.704589	3.40206	5.30638	0.0311503	0.635791
Nitab4.5_0000611g0090	#N/A	-0.455399	4.45024	5.29041	0.0313793	0.638205
Nitab4.5_0000172g0480	#N/A	-0.972298	2.66609	5.28216	0.0314982	0.638205
Nitab4.5_0001561g0080	#N/A	-0.791674	3.24706	5.28052	0.0315221	0.638205
Nitab4.5_0002992g0030	#N/A	-0.341769	5.54222	5.27934	0.0315391	0.638205
Nitab4.5_0000621g0130	#N/A	-0.624977	3.94453	5.2791	0.0315426	0.638205
Nitab4.5_0001331g0100	#N/A	0.28442	9.7465	5.27869	0.0315486	0.638205
Nitab4.5_0003460g0010	#N/A	-0.28448	6.28519	5.27122	0.031657	0.639452
Nitab4.5_0000187g0260	#N/A	0.252427	10.3929	5.25798	0.0318502	0.641052
Nitab4.5_0000866g0050	#N/A	-0.442513	5.20697	5.25384	0.0319109	0.641052
Nitab4.5_0000855g0170	#N/A	0.59148	4.09672	5.24987	0.0319693	0.641052
Nitab4.5_0003600g0070	#N/A	-0.541616	4.06904	5.24833	0.0319918	0.641052
Nitab4.5_0004841g0070	#N/A	0.574675	4.74077	5.24783	0.0319993	0.641052
Nitab4.5_0007940g0040	#N/A	-0.913948	2.72776	5.24557	0.0320325	0.641052
Nitab4.5_0004979g0020	#N/A	-0.265997	11.6913	5.24341	0.0320643	0.641052
Nitab4.5_0000212g0220	#N/A	-0.361211	5.56024	5.22685	0.0323098	0.644702
Nitab4.5_0002368g0010	#N/A	0.426358	5.74775	5.2214	0.0323911	0.644702
Nitab4.5_0000859g0030	#N/A	0.404378	6.34849	5.21866	0.0324319	0.644702
Nitab4.5_0008166g0020	#N/A	-0.623918	3.50774	5.21842	0.0324355	0.644702
Nitab4.5_0001714g0130	#N/A	-0.763332	2.91928	5.21403	0.0325012	0.64507
Nitab4.5_0000617g0020	#N/A	0.751347	3.19824	5.19203	0.0328327	0.64989
Nitab4.5_0002229g0160	#N/A	-0.520211	4.72898	5.19161	0.0328391	0.64989
Nitab4.5_0001101g0130	#N/A	1.01191	2.92315	5.18477	0.0329428	0.651001
Nitab4.5_0000244g0150	#N/A	-0.459947	4.37693	5.17619	0.0330736	0.652181
Nitab4.5_0000673g0060	#N/A	-0.711107	3.20992	5.17461	0.0330979	0.652181
Nitab4.5_0000232g0120	#N/A	-0.866131	2.81524	5.15436	0.033409	0.654511
Nitab4.5_0000088g0040	#N/A	0.552421	4.16652	5.15366	0.0334199	0.654511
Nitab4.5_0002568g0040	#N/A	-0.432885	4.47014	5.14284	0.0335877	0.654511
Nitab4.5_0001237g0050	#N/A	0.85331	2.92904	5.13966	0.033637	0.654511
Nitab4.5_0000069g0090	#N/A	-0.801145	2.90747	5.13867	0.0336525	0.654511
Nitab4.5_0000204g0070	#N/A	-0.555441	4.00939	5.13572	0.0336985	0.654511
Nitab4.5_0000855g0080	#N/A	-0.403699	4.92016	5.1347	0.0337144	0.654511
Nitab4.5_0003796g0010	#N/A	-0.254503	8.2734	5.13126	0.0337682	0.654511
Nitab4.5_0000018g0010	#N/A	-0.523313	4.25954	5.12967	0.033793	0.654511
Nitab4.5_0001542g0170	#N/A	0.591299	5.17667	5.12924	0.0337998	0.654511
Nitab4.5_0000021g0210	#N/A	-0.288489	6.19019	5.1283	0.0338145	0.654511
Nitab4.5_0000270g0260	#N/A	0.534414	5.34105	5.12235	0.0339079	0.654511
Nitab4.5_0002182g0100	#N/A	-0.971718	2.61945	5.12216	0.0339108	0.654511
Nitab4.5_0000002g0240	#N/A	0.728384	3.16739	5.11752	0.0339838	0.654511
Nitab4.5_0003775g0050	#N/A	0.295369	6.25136	5.1134	0.0340488	0.654511
Nitab4.5_0000545g0030	#N/A	0.647187	3.45355	5.11176	0.0340746	0.654511
Nitab4.5_0003542g0090	#N/A	0.466527	5.50606	5.10823	0.0341304	0.654511
Nitab4.5_0001552g0150	#N/A	-0.367723	5.50118	5.10344	0.0342063	0.654511
Nitab4.5_0001863g0010	#N/A	-0.398641	4.95278	5.10235	0.0342237	0.654511
Nitab4.5_0001168g0130	#N/A	-0.509489	3.93416	5.10153	0.0342367	0.654511
Nitab4.5_0005142g0030	#N/A	1.03055	2.75869	5.09714	0.0343065	0.654511
Nitab4.5_0001691g0190	#N/A	-0.75603	2.98039	5.09039	0.0344141	0.654511
Nitab4.5_0001467g0130	#N/A	-0.371002	5.5779	5.08888	0.0344383	0.654511
Nitab4.5_0001199g0090	#N/A	-0.425461	6.11962	5.08455	0.0345075	0.654511
Nitab4.5_0006477g0060	#N/A	0.797946	3.90659	5.08405	0.0345157	0.654511
Nitab4.5_0001422g0070	#N/A	-0.268093	7.2301	5.08205	0.0345477	0.654511
Nitab4.5_0000556g0240	#N/A	0.764933	3.49155	5.07819	0.0346097	0.654511
Nitab4.5_0000845g0230	#N/A	-0.596846	4.04227	5.07614	0.0346427	0.654511
Nitab4.5_0000063g0190	#N/A	0.716646	3.17343	5.06919	0.0347548	0.654511
Nitab4.5_0000231g0090	#N/A	-0.727523	3.13048	5.06648	0.0347986	0.654511
Nitab4.5_0000187g0130	#N/A	0.651624	3.73868	5.0653	0.0348176	0.654511
Nitab4.5_0000316g0170	#N/A	0.536647	5.2107	5.06423	0.0348349	0.654511
Nitab4.5_0003314g0020	#N/A	-0.449635	4.35463	5.06088	0.0348893	0.654511
Nitab4.5_0003135g0010	#N/A	-0.306953	6.47017	5.06058	0.0348941	0.654511
Nitab4.5_0000980g0170	#N/A	-0.235586	8.52194	5.05451	0.0349927	0.654511
Nitab4.5_0000165g0160	#N/A	-0.847299	3.00318	5.04989	0.0350682	0.654511
Nitab4.5_0004087g0050	#N/A	0.547076	4.11075	5.04813	0.0350968	0.654511
Nitab4.5_0003698g0050	#N/A	-0.286403	6.41988	5.04779	0.0351024	0.654511
Nitab4.5_0001925g0010	#N/A	-0.756409	3.10055	5.04617	0.0351289	0.654511
Nitab4.5_0000137g0160	#N/A	-0.264285	7.8389	5.04534	0.0351425	0.654511
Nitab4.5_0000436g0090	#N/A	-0.395712	4.70896	5.04314	0.0351785	0.654511
Nitab4.5_0005259g0040	#N/A	0.384646	6.98327	5.03759	0.0352694	0.654868
Nitab4.5_0000354g0120	#N/A	-0.831348	3.01546	5.02836	0.0354214	0.654868
gene-NitaCp065	#N/A	0.477344	4.96152	5.02733	0.0354385	0.654868
Nitab4.5_0001735g0120	#N/A	-0.630952	4.12156	5.02196	0.0355273	0.654868
Nitab4.5_0005625g0020	#N/A	-0.465687	4.80816	5.02172	0.0355312	0.654868
Nitab4.5_0000613g0050	#N/A	-0.381236	5.37319	5.02107	0.0355419	0.654868
Nitab4.5_0004550g0120	#N/A	-0.562086	3.74068	5.01488	0.0356447	0.654868
Nitab4.5_0002155g0040	#N/A	-0.926865	2.6332	5.00443	0.0358188	0.654868
gene-NitaMp060	#N/A	0.438971	5.15778	5.00233	0.0358539	0.654868
Nitab4.5_0001402g0100	#N/A	0.663082	7.35695	5.00086	0.0358786	0.654868
Nitab4.5_0001090g0130	#N/A	0.287134	7.78465	4.99672	0.0359479	0.654868
Nitab4.5_0003625g0030	#N/A	0.551018	5.52027	4.99481	0.0359799	0.654868
Nitab4.5_0001644g0020	#N/A	-0.314795	5.98307	4.99449	0.0359854	0.654868
Nitab4.5_0003006g0020	#N/A	-0.649879	3.50012	4.99425	0.0359894	0.654868
Nitab4.5_0001080g0050	#N/A	-0.558895	4.81614	4.98835	0.0360887	0.654868
Nitab4.5_0000382g0130	#N/A	-0.603806	4.67605	4.98408	0.0361607	0.654868
Nitab4.5_0001323g0010	#N/A	-0.30535	6.51817	4.98226	0.0361915	0.654868
Nitab4.5_0000034g0110	#N/A	-0.713837	4.04027	4.98009	0.0362282	0.654868
Nitab4.5_0007257g0020	#N/A	0.492212	6.12055	4.97992	0.036231	0.654868
Nitab4.5_0002792g0010	#N/A	0.950688	3.02156	4.97772	0.0362682	0.654868
Nitab4.5_0000978g0210	#N/A	-0.441256	4.79383	4.9761	0.0362957	0.654868
Nitab4.5_0002287g0100	#N/A	-0.30826	5.92908	4.97607	0.0362963	0.654868
Nitab4.5_0002023g0010	#N/A	-0.44404	4.57524	4.97591	0.0362991	0.654868
Nitab4.5_0001076g0090	#N/A	-0.776482	2.94408	4.97269	0.0363536	0.654913
Nitab4.5_0000527g0100	#N/A	-0.369754	4.85053	4.96698	0.0364508	0.654913
Nitab4.5_0000106g0030	#N/A	-0.766437	2.92048	4.96237	0.0365295	0.654913
Nitab4.5_0000492g0010	#N/A	-0.328735	6.05001	4.96163	0.0365422	0.654913
Nitab4.5_0000430g0020	#N/A	0.284719	7.42852	4.96139	0.0365463	0.654913
Nitab4.5_0000912g0040	#N/A	-0.354854	5.76944	4.95623	0.0366346	0.654913
Nitab4.5_0007184g0020	#N/A	0.589813	3.63436	4.95103	0.0367238	0.654913
Nitab4.5_0001800g0020	#N/A	-0.644028	4.38944	4.9482	0.0367726	0.654913
Nitab4.5_0000107g0200	#N/A	0.4516	6.55617	4.94395	0.0368458	0.654913
Nitab4.5_0000267g0050	#N/A	-0.530677	4.21848	4.94385	0.0368474	0.654913
Nitab4.5_0001348g0110	#N/A	-0.353327	6.03535	4.93649	0.0369747	0.654913
Nitab4.5_0003337g0010	#N/A	-0.20693	13.5578	4.93531	0.0369952	0.654913
Nitab4.5_0001426g0030	#N/A	0.894082	3.23659	4.93333	0.0370294	0.654913
Nitab4.5_0000537g0160	#N/A	-0.309634	6.15692	4.93151	0.037061	0.654913
Nitab4.5_0000630g0110	#N/A	-0.566902	3.6128	4.92983	0.0370902	0.654913
Nitab4.5_0000788g0040	#N/A	-0.865319	2.8561	4.92896	0.0371054	0.654913
Nitab4.5_0002202g0050	#N/A	-0.390367	5.41767	4.92837	0.0371157	0.654913
Nitab4.5_0000446g0090	#N/A	0.745106	5.87205	4.91808	0.0372951	0.655668
Nitab4.5_0002567g0080	#N/A	0.955851	2.57176	4.91186	0.0374042	0.655668
Nitab4.5_0000618g0010	#N/A	0.509002	4.84368	4.90797	0.0374725	0.655668
Nitab4.5_0002114g0030	#N/A	-0.468989	4.46592	4.90572	0.0375121	0.655668
Nitab4.5_0000680g0040	#N/A	-0.789426	2.64233	4.90255	0.0375678	0.655668
Nitab4.5_0001573g0050	#N/A	-0.347764	5.42913	4.90072	0.0376001	0.655668
Nitab4.5_0000011g0380	#N/A	-0.489876	4.57218	4.90065	0.0376014	0.655668
Nitab4.5_0000649g0190	#N/A	0.504162	4.24067	4.89958	0.0376202	0.655668
Nitab4.5_0005420g0040	#N/A	0.73182	3.46646	4.89912	0.0376284	0.655668
Nitab4.5_0001085g0130	#N/A	-0.289293	6.60228	4.89788	0.0376504	0.655668
Nitab4.5_0004607g0020	#N/A	-0.283671	8.35576	4.89379	0.0377227	0.655668
Nitab4.5_0001941g0070	#N/A	0.824315	2.96099	4.89316	0.0377339	0.655668
gene-NitaCp006	#N/A	0.226891	10.835	4.88999	0.0377902	0.655813
gene-NitaCp052	#N/A	0.223798	13.4582	4.8768	0.038025	0.656708
Nitab4.5_0000561g0010	#N/A	-0.329967	5.57301	4.8766	0.0380286	0.656708
Nitab4.5_0001800g0050	#N/A	-0.359662	8.25941	4.87464	0.0380636	0.656708
Nitab4.5_0000051g0060	#N/A	0.842333	3.58152	4.87435	0.0380689	0.656708
Nitab4.5_0000770g0030	#N/A	-0.535817	4.24459	4.87362	0.0380819	0.656708
Nitab4.5_0001207g0050	#N/A	-0.330484	5.6142	4.86345	0.0382644	0.657552
Nitab4.5_0000956g0160	#N/A	-0.246719	9.17444	4.85955	0.0383349	0.657552
Nitab4.5_0002653g0050	#N/A	0.565721	3.74334	4.85916	0.0383419	0.657552
Nitab4.5_0000079g0110	#N/A	-0.270499	6.91692	4.85794	0.0383639	0.657552
Nitab4.5_0000027g0060	#N/A	0.971648	2.75141	4.85544	0.0384091	0.657552
Nitab4.5_0007385g0020	#N/A	-0.363804	5.47928	4.85164	0.0384777	0.657552
Nitab4.5_0001986g0130	#N/A	0.494502	4.0817	4.85062	0.0384962	0.657552
Nitab4.5_0000845g0130	#N/A	-0.42864	4.88105	4.84658	0.0385695	0.657552
Nitab4.5_0001127g0240	#N/A	0.344275	7.26899	4.8397	0.0386947	0.657552
gene-NitaCp082	#N/A	0.302974	7.29298	4.83897	0.0387082	0.657552
Nitab4.5_0000246g0220	#N/A	-0.589884	3.45696	4.83721	0.0387402	0.657552
Nitab4.5_0000065g0020	#N/A	-0.327473	5.88922	4.83579	0.0387662	0.657552
Nitab4.5_0002014g0010	#N/A	-0.331602	7.51534	4.83536	0.038774	0.657552
Nitab4.5_0000071g0350	#N/A	0.303715	8.22602	4.83372	0.038804	0.657552
Nitab4.5_0002077g0080	#N/A	0.294788	6.97681	4.83004	0.0388714	0.657879
Nitab4.5_0002305g0010	#N/A	-0.428772	4.87717	4.82179	0.0390229	0.657924
Nitab4.5_0001377g0020	#N/A	-0.344551	5.61324	4.81774	0.0390975	0.657924
Nitab4.5_0002739g0090	#N/A	0.245127	11.047	4.81565	0.039136	0.657924
Nitab4.5_0000559g0170	#N/A	0.256623	7.68918	4.81348	0.0391762	0.657924
Nitab4.5_0000210g0120	#N/A	-0.466097	4.52914	4.81335	0.0391785	0.657924
Nitab4.5_0001653g0130	#N/A	-0.472737	4.0617	4.8058	0.0393184	0.657924
Nitab4.5_0002255g0090	#N/A	-0.564969	3.52864	4.8023	0.0393835	0.657924
Nitab4.5_0001615g0030	#N/A	-0.222119	8.74419	4.79911	0.0394428	0.657924
Nitab4.5_0001544g0150	#N/A	0.826209	2.92357	4.79759	0.0394711	0.657924
Nitab4.5_0000059g0250	#N/A	-0.595622	3.5816	4.79456	0.0395277	0.657924
Nitab4.5_0001464g0100	#N/A	0.975125	2.83702	4.79423	0.0395338	0.657924
Nitab4.5_0005034g0030	#N/A	-0.560989	3.57255	4.79293	0.0395582	0.657924
Nitab4.5_0002822g0020	#N/A	1.09624	2.7058	4.79016	0.03961	0.657924
Nitab4.5_0001794g0100	#N/A	-0.45483	4.58774	4.78994	0.0396141	0.657924
gene-NitaCp027	#N/A	0.260333	7.46634	4.78598	0.0396883	0.657924
Nitab4.5_0001179g0030	#N/A	-0.362584	5.43734	4.78384	0.0397285	0.657924
Nitab4.5_0000556g0260	#N/A	-0.319267	5.94551	4.78049	0.0397914	0.657924
Nitab4.5_0000173g0180	#N/A	0.498289	6.73236	4.7796	0.0398082	0.657924
Nitab4.5_0000357g0290	#N/A	0.686536	3.91362	4.77816	0.0398353	0.657924
Nitab4.5_0003603g0040	#N/A	0.701998	3.92779	4.77618	0.0398725	0.657924
Nitab4.5_0000422g0020	#N/A	-0.444402	4.64317	4.77556	0.0398844	0.657924
Nitab4.5_0000647g0200	#N/A	-0.38019	5.27949	4.77068	0.0399764	0.657959
Nitab4.5_0000216g0140	#N/A	0.633428	3.70228	4.77035	0.0399827	0.657959
Nitab4.5_0000097g0010	#N/A	-0.466409	4.30685	4.76451	0.0400935	0.658988
Nitab4.5_0000011g0140	#N/A	-0.569142	3.6349	4.75164	0.0403384	0.662218
gene-NitaCt122	#N/A	1.19095	3.43802	4.74665	0.0404339	0.662989
Nitab4.5_0000483g0270	#N/A	-0.25382	6.96163	4.73963	0.0405687	0.664404
Nitab4.5_0007589g0040	#N/A	-0.578416	3.53629	4.73623	0.0406341	0.664502
Nitab4.5_0000421g0130	#N/A	-0.463594	4.73426	4.73427	0.0406719	0.664502
Nitab4.5_0000073g0280	#N/A	-0.553457	3.65852	4.72907	0.0407723	0.665348
Nitab4.5_0002503g0080	#N/A	0.522391	4.31364	4.72558	0.0408399	0.665656
Nitab4.5_0002368g0110	#N/A	-0.329042	5.89996	4.71737	0.0409994	0.66746
Nitab4.5_0002012g0030	#N/A	0.271226	7.86675	4.71397	0.0410656	0.667743
Nitab4.5_0000091g0420	#N/A	-0.324926	6.69545	4.70314	0.0412773	0.670388
Nitab4.5_0000610g0140	#N/A	-0.56736	3.82114	4.69916	0.0413555	0.670723
Nitab4.5_0000402g0200	#N/A	0.652015	3.60022	4.69269	0.0414828	0.670723
Nitab4.5_0008797g0050	#N/A	0.321767	5.8212	4.69175	0.0415014	0.670723
Nitab4.5_0002927g0030	#N/A	0.688513	3.34079	4.68954	0.0415449	0.670723
Nitab4.5_0000482g0290	#N/A	-0.428752	4.9453	4.68708	0.0415937	0.670723
gene-NitaCp037	#N/A	1.04692	3.76362	4.68538	0.0416273	0.670723
Nitab4.5_0000405g0050	#N/A	-0.56035	3.75349	4.6826	0.0416824	0.670723
Nitab4.5_0001953g0120	#N/A	-0.303358	5.78248	4.6822	0.0416903	0.670723
Nitab4.5_0000772g0070	#N/A	-0.255567	7.69241	4.67257	0.0418818	0.673012
Nitab4.5_0002566g0010	#N/A	0.554478	3.75033	4.66873	0.0419583	0.67345
Nitab4.5_0000063g0140	#N/A	-0.516237	3.90667	4.66315	0.04207	0.673788
Nitab4.5_0000813g0130	#N/A	-0.876468	2.73684	4.65554	0.0422228	0.673788
Nitab4.5_0000443g0030	#N/A	-0.51326	4.00221	4.6526	0.042282	0.673788
Nitab4.5_0000907g0010	#N/A	-0.323622	7.31859	4.65246	0.0422847	0.673788
Nitab4.5_0001170g0080	#N/A	0.26785	7.21972	4.64934	0.0423477	0.673788
Nitab4.5_0000720g0100	#N/A	-0.58696	3.55601	4.64863	0.0423621	0.673788
Nitab4.5_0001231g0060	#N/A	-0.526365	4.04046	4.64832	0.0423683	0.673788
Nitab4.5_0002713g0010	#N/A	0.667364	3.20288	4.64226	0.0424908	0.673788
gene-NitaCt114	#N/A	1.07889	2.59603	4.64088	0.0425189	0.673788
Nitab4.5_0000242g0160	#N/A	0.999968	2.86256	4.63992	0.0425383	0.673788
Nitab4.5_0000432g0050	#N/A	-0.37067	6.21816	4.63569	0.0426242	0.673788
Nitab4.5_0001418g0040	#N/A	0.86517	3.53295	4.63246	0.0426899	0.673788
Nitab4.5_0002934g0030	#N/A	0.707363	4.31922	4.63107	0.0427184	0.673788
Nitab4.5_0000151g0390	#N/A	-0.468026	4.63138	4.63004	0.0427394	0.673788
Nitab4.5_0000294g0100	#N/A	-0.497797	3.98728	4.6272	0.0427972	0.673788
Nitab4.5_0000527g0030	#N/A	0.571958	3.64833	4.62696	0.0428022	0.673788
Nitab4.5_0003156g0030	#N/A	-0.558304	3.50708	4.62624	0.0428169	0.673788
Nitab4.5_0000096g0130	#N/A	0.515671	4.36256	4.61614	0.043024	0.676212
Nitab4.5_0000722g0100	#N/A	-0.286763	9.5001	4.61388	0.0430704	0.676212
Nitab4.5_0004063g0060	#N/A	-0.296386	6.26342	4.6115	0.0431194	0.676212
Nitab4.5_0003823g0080	#N/A	0.49999	4.59626	4.6081	0.0431895	0.676537
Nitab4.5_0003858g0050	#N/A	-0.845647	2.90616	4.60568	0.0432394	0.676543
Nitab4.5_0000280g0020	#N/A	-0.705236	3.26858	4.6022	0.0433114	0.676895
Nitab4.5_0006276g0030	#N/A	-0.663177	3.48882	4.59751	0.0434088	0.677201
Nitab4.5_0001413g0070	#N/A	-0.369108	5.10343	4.58886	0.0435886	0.677201
Nitab4.5_0000230g0230	#N/A	-0.363401	5.361	4.58824	0.0436016	0.677201
Nitab4.5_0000094g0170	#N/A	0.330023	5.84654	4.58315	0.0437079	0.677201
Nitab4.5_0002114g0180	#N/A	0.539102	5.56001	4.58109	0.043751	0.677201
Nitab4.5_0002769g0090	#N/A	0.590316	3.83274	4.57998	0.0437743	0.677201
Nitab4.5_0003608g0040	#N/A	0.529393	4.06542	4.56632	0.0440617	0.677201
Nitab4.5_0001860g0030	#N/A	0.505927	4.47748	4.56223	0.0441481	0.677201
Nitab4.5_0001521g0010	#N/A	-0.268755	6.62494	4.56021	0.0441908	0.677201
Nitab4.5_0000184g0080	#N/A	-0.548515	4.0456	4.55942	0.0442075	0.677201
Nitab4.5_0000723g0150	#N/A	0.513214	3.88756	4.55816	0.0442343	0.677201
Nitab4.5_0002436g0090	#N/A	-0.285872	6.00299	4.5531	0.0443417	0.677201
Nitab4.5_0001159g0180	#N/A	-0.3689	4.95478	4.55126	0.0443809	0.677201
Nitab4.5_0000525g0020	#N/A	-0.226751	8.68035	4.54858	0.0444379	0.677201
Nitab4.5_0003348g0030	#N/A	0.786892	3.1189	4.54694	0.0444729	0.677201
Nitab4.5_0001223g0190	#N/A	-0.440048	4.25585	4.54589	0.0444954	0.677201
Nitab4.5_0000889g0060	#N/A	0.921912	2.84762	4.5412	0.0445955	0.677201
Nitab4.5_0002175g0020	#N/A	0.30486	7.28931	4.53998	0.0446218	0.677201
Nitab4.5_0000351g0110	#N/A	0.320371	6.62917	4.5384	0.0446556	0.677201
Nitab4.5_0001598g0020	#N/A	-0.8669	2.84189	4.53836	0.0446565	0.677201
Nitab4.5_0000799g0090	#N/A	0.771851	2.82499	4.53751	0.0446747	0.677201
Nitab4.5_0002724g0020	#N/A	-0.513639	3.9005	4.53558	0.0447161	0.677201
Nitab4.5_0000116g0330	#N/A	0.986942	2.56751	4.53428	0.044744	0.677201
Nitab4.5_0005031g0060	#N/A	0.443942	4.41782	4.53369	0.0447566	0.677201
Nitab4.5_0004479g0040	#N/A	-0.821797	3.10458	4.53192	0.0447946	0.677201
Nitab4.5_0000014g0470	#N/A	0.498851	6.00113	4.52511	0.0449414	0.677201
Nitab4.5_0004983g0040	#N/A	-0.360714	4.93831	4.52375	0.0449709	0.677201
Nitab4.5_0000723g0070	#N/A	-0.268067	6.39652	4.52099	0.0450305	0.677201
Nitab4.5_0000353g0060	#N/A	-0.585159	3.69788	4.51943	0.0450642	0.677201
Nitab4.5_0000914g0150	#N/A	-0.330517	5.29187	4.5192	0.0450692	0.677201
Nitab4.5_0003314g0010	#N/A	-0.422603	4.84381	4.51735	0.0451093	0.677201
Nitab4.5_0000980g0290	#N/A	-0.500633	5.00963	4.5169	0.0451191	0.677201
Nitab4.5_0000582g0050	#N/A	-0.286472	6.57884	4.51364	0.0451899	0.677201
Nitab4.5_0000084g0430	#N/A	-0.448748	4.59321	4.51091	0.0452491	0.677201
Nitab4.5_0003295g0100	#N/A	-0.849015	2.54154	4.50605	0.0453552	0.677201
Nitab4.5_0000119g0260	#N/A	0.668326	3.60663	4.50548	0.0453675	0.677201
Nitab4.5_0001485g0200	#N/A	-0.49875	4.7814	4.50255	0.0454316	0.677201
Nitab4.5_0000068g0280	#N/A	0.468843	4.90048	4.50115	0.0454622	0.677201
Nitab4.5_0002009g0040	#N/A	0.867808	2.90178	4.49988	0.0454898	0.677201
Nitab4.5_0001348g0230	#N/A	0.400782	5.04077	4.49779	0.0455356	0.677201
Nitab4.5_0002944g0040	#N/A	0.535941	3.77103	4.49544	0.0455872	0.677201
Nitab4.5_0001952g0030	#N/A	-0.731529	2.88659	4.49143	0.0456752	0.677201
Nitab4.5_0001751g0050	#N/A	0.794633	3.10135	4.48984	0.0457102	0.677201
Nitab4.5_0000754g0270	#N/A	0.289051	6.33082	4.48767	0.045758	0.677201
Nitab4.5_0000804g0070	#N/A	-0.545957	4.05333	4.48726	0.0457671	0.677201
Nitab4.5_0000027g0160	#N/A	0.532806	4.05635	4.4814	0.0458964	0.677201
Nitab4.5_0002456g0090	#N/A	-0.591606	3.9354	4.47773	0.0459776	0.677201
Nitab4.5_0004708g0090	#N/A	0.44553	4.29606	4.47665	0.0460015	0.677201
Nitab4.5_0001508g0050	#N/A	1.05543	2.78102	4.47584	0.0460194	0.677201
Nitab4.5_0001488g0110	#N/A	0.843741	2.82957	4.4757	0.0460227	0.677201
Nitab4.5_0000912g0250	#N/A	-0.24539	11.0679	4.4733	0.0460758	0.677201
Nitab4.5_0002055g0150	#N/A	-0.610349	3.5241	4.46838	0.0461853	0.677201
Nitab4.5_0000715g0160	#N/A	-0.314073	7.43244	4.468	0.0461938	0.677201
Nitab4.5_0000610g0180	#N/A	0.276801	6.6608	4.46164	0.0463356	0.677201
Nitab4.5_0001194g0100	#N/A	0.625904	4.54334	4.45903	0.0463941	0.677201
Nitab4.5_0000559g0450	#N/A	0.809809	3.24745	4.45893	0.0463963	0.677201
Nitab4.5_0000543g0120	#N/A	-0.210664	9.37316	4.45635	0.0464539	0.677201
Nitab4.5_0000041g0060	#N/A	0.471878	4.44983	4.45629	0.0464553	0.677201
Nitab4.5_0000003g0480	#N/A	0.483563	4.50081	4.45396	0.0465075	0.677201
Nitab4.5_0001396g0010	#N/A	-0.403795	4.76727	4.45343	0.0465196	0.677201
Nitab4.5_0000264g0080	#N/A	-0.339733	5.18463	4.45234	0.046544	0.677201
Nitab4.5_0003227g0030	#N/A	-0.377539	4.66638	4.45159	0.0465609	0.677201
Nitab4.5_0002168g0020	#N/A	0.704786	3.23893	4.45111	0.0465717	0.677201
Nitab4.5_0000274g0150	#N/A	0.309985	5.74129	4.44879	0.0466238	0.677201
Nitab4.5_0005427g0040	#N/A	-0.376438	5.25719	4.44461	0.046718	0.677201
Nitab4.5_0002354g0040	#N/A	0.699879	3.4178	4.44179	0.0467817	0.677201
Nitab4.5_0000129g0410	#N/A	-0.424503	4.37927	4.44179	0.0467817	0.677201
Nitab4.5_0000856g0210	#N/A	-0.621682	3.55697	4.43905	0.0468436	0.677201
Nitab4.5_0001003g0120	#N/A	-0.606061	4.03958	4.43686	0.0468933	0.677201
Nitab4.5_0000008g0640	#N/A	0.551901	4.23087	4.43325	0.0469751	0.677201
Nitab4.5_0001770g0160	#N/A	-0.521279	4.04916	4.43195	0.0470046	0.677201
Nitab4.5_0000223g0020	#N/A	-0.695058	3.03363	4.42814	0.0470913	0.677201
Nitab4.5_0005122g0030	#N/A	-0.592101	4.43029	4.42639	0.0471311	0.677201
Nitab4.5_0003978g0010	#N/A	0.411005	4.72011	4.4262	0.0471354	0.677201
Nitab4.5_0000114g0090	#N/A	-0.378073	5.38605	4.42599	0.0471402	0.677201
Nitab4.5_0003152g0030	#N/A	-0.262326	7.59607	4.42515	0.0471593	0.677201
Nitab4.5_0000621g0150	#N/A	-0.52887	4.04867	4.42412	0.0471828	0.677201
Nitab4.5_0002219g0050	#N/A	-0.533658	4.28646	4.42365	0.0471936	0.677201
Nitab4.5_0000941g0090	#N/A	-0.408587	5.13902	4.41288	0.0474399	0.678219
Nitab4.5_0002341g0020	#N/A	-0.860083	2.58864	4.4128	0.047442	0.678219
Nitab4.5_0002287g0090	#N/A	-0.492829	4.07413	4.40463	0.0476299	0.678219
Nitab4.5_0000069g0050	#N/A	0.572761	5.6605	4.39665	0.0478143	0.678219
Nitab4.5_0000716g0030	#N/A	-0.44934	4.53331	4.39654	0.0478168	0.678219
Nitab4.5_0001360g0180	#N/A	-0.508081	4.04851	4.39542	0.0478428	0.678219
Nitab4.5_0001043g0040	#N/A	1.00431	2.87488	4.39199	0.0479223	0.678219
Nitab4.5_0000525g0140	#N/A	0.400834	4.98305	4.38845	0.0480047	0.678219
Nitab4.5_0001978g0040	#N/A	-0.473113	4.09322	4.38533	0.0480773	0.678219
Nitab4.5_0001159g0160	#N/A	-0.994735	2.63126	4.38488	0.0480877	0.678219
Nitab4.5_0003780g0110	#N/A	-0.415276	4.52274	4.38428	0.0481017	0.678219
Nitab4.5_0000174g0090	#N/A	-0.388904	4.76048	4.38336	0.0481231	0.678219
Nitab4.5_0000268g0040	#N/A	-0.278025	6.83963	4.38336	0.0481232	0.678219
Nitab4.5_0001057g0090	#N/A	0.557472	3.89071	4.38291	0.0481337	0.678219
Nitab4.5_0002482g0070	#N/A	0.529589	6.2606	4.37995	0.0482027	0.678219
Nitab4.5_0001500g0020	#N/A	-0.420886	4.32289	4.37863	0.0482336	0.678219
Nitab4.5_0000809g0080	#N/A	-0.554835	3.48741	4.37799	0.0482486	0.678219
Nitab4.5_0000033g0110	#N/A	0.452151	4.11639	4.37757	0.0482584	0.678219
Nitab4.5_0001522g0100	#N/A	0.512021	3.9274	4.37755	0.0482588	0.678219
Nitab4.5_0002129g0110	#N/A	-0.454301	4.11932	4.37579	0.0483002	0.678219
Nitab4.5_0004979g0110	#N/A	-0.775407	2.80535	4.37554	0.0483061	0.678219
Nitab4.5_0000368g0290	#N/A	-0.45917	4.35779	4.37258	0.0483753	0.678495
Nitab4.5_0001226g0100	#N/A	-0.578158	3.42804	4.36793	0.0484847	0.678951
Nitab4.5_0000809g0040	#N/A	-0.31271	6.11229	4.36697	0.0485072	0.678951
Nitab4.5_0001367g0020	#N/A	-0.197462	12.7068	4.36408	0.0485752	0.679209
Nitab4.5_0000556g0200	#N/A	0.396733	5.00593	4.35895	0.0486964	0.680208
Nitab4.5_0002975g0050	#N/A	-0.212351	8.84384	4.35355	0.0488243	0.680856
Nitab4.5_0000007g0170	#N/A	-0.759034	3.01048	4.35197	0.0488618	0.680856
Nitab4.5_0004268g0030	#N/A	-0.453444	4.13225	4.34817	0.0489521	0.680856
Nitab4.5_0000185g0190	#N/A	0.832098	3.19421	4.34268	0.0490828	0.680856
Nitab4.5_0001252g0070	#N/A	-0.506685	4.03465	4.33996	0.0491479	0.680856
Nitab4.5_0000002g0190	#N/A	-0.442963	4.91602	4.33909	0.0491685	0.680856
Nitab4.5_0000856g0090	#N/A	0.394088	5.37818	4.33579	0.0492475	0.680856
Nitab4.5_0000021g0810	#N/A	-0.243006	7.87256	4.3354	0.0492568	0.680856
Nitab4.5_0001210g0130	#N/A	-0.330651	5.65095	4.3327	0.0493215	0.680856
Nitab4.5_0002102g0080	#N/A	-0.602224	3.4361	4.33034	0.0493782	0.680856
Nitab4.5_0001579g0070	#N/A	-0.630029	3.16413	4.32993	0.0493881	0.680856
Nitab4.5_0000411g0030	#N/A	0.862287	3.00541	4.32693	0.0494603	0.680856
Nitab4.5_0006316g0040	#N/A	-0.484112	4.41914	4.32678	0.0494639	0.680856
Nitab4.5_0002072g0130	#N/A	0.5286	4.5946	4.3244	0.0495211	0.680856
Nitab4.5_0000152g0130	#N/A	-0.261288	7.15777	4.32194	0.0495804	0.680856
Nitab4.5_0001044g0040	#N/A	0.341436	6.34612	4.32054	0.0496143	0.680856
Nitab4.5_0003554g0010	#N/A	-0.399663	4.73181	4.31909	0.0496492	0.680856
Nitab4.5_0000725g0060	#N/A	-0.470947	4.55905	4.3189	0.049654	0.680856
Nitab4.5_0001701g0200	#N/A	-0.372454	4.89868	4.31746	0.0496888	0.680856
Nitab4.5_0003562g0010	#N/A	-0.764408	2.72864	4.31288	0.0497998	0.681693
Nitab4.5_0003024g0020	#N/A	-0.224789	7.84038	4.30708	0.0499404	0.682351
Nitab4.5_0002311g0020	#N/A	0.4105	6.07678	4.30679	0.0499476	0.682351
Nitab4.5_0001556g0120	#N/A	-0.744732	3.00801	4.29862	0.0501469	0.683861
Nitab4.5_0002423g0020	#N/A	0.879844	2.80517	4.29699	0.0501868	0.683861
Nitab4.5_0000046g0090	#N/A	0.34201	5.23483	4.29611	0.0502082	0.683861
Nitab4.5_0001456g0070	#N/A	0.935975	2.8721	4.29141	0.0503234	0.684749
Nitab4.5_0005283g0010	#N/A	-0.450978	3.97618	4.28872	0.0503895	0.684967
Nitab4.5_0001700g0080	#N/A	0.624858	3.34107	4.28237	0.0505458	0.686155
Nitab4.5_0000296g0060	#N/A	0.396172	5.54906	4.28109	0.0505775	0.686155
Nitab4.5_0000050g0080	#N/A	0.516741	3.97635	4.26913	0.0508737	0.686155
Nitab4.5_0000638g0230	#N/A	-0.377941	4.79514	4.26713	0.0509234	0.686155
Nitab4.5_0006614g0020	#N/A	0.939367	2.56646	4.2666	0.0509366	0.686155
Nitab4.5_0000508g0210	#N/A	-0.383845	5.16489	4.26601	0.0509513	0.686155
Nitab4.5_0000001g0270	#N/A	-0.380959	4.71926	4.26406	0.0509997	0.686155
Nitab4.5_0000573g0050	#N/A	-0.316333	5.82525	4.26388	0.0510042	0.686155
Nitab4.5_0000231g0370	#N/A	-0.292037	6.05821	4.25989	0.0511039	0.686155
Nitab4.5_0000517g0050	#N/A	0.586436	3.79243	4.25635	0.0511924	0.686155
Nitab4.5_0001030g0120	#N/A	-0.692358	3.17661	4.25594	0.0512026	0.686155
gene-NitaMp117	#N/A	0.320845	5.87525	4.25396	0.0512521	0.686155
Nitab4.5_0000410g0080	#N/A	-0.449728	4.92932	4.25259	0.0512864	0.686155
Nitab4.5_0000483g0150	#N/A	0.609488	3.57813	4.24798	0.0514023	0.686155
Nitab4.5_0000472g0170	#N/A	-0.369334	4.98902	4.24782	0.0514063	0.686155
Nitab4.5_0000577g0020	#N/A	0.652594	3.9007	4.2469	0.0514294	0.686155
Nitab4.5_0001113g0020	#N/A	-0.371248	4.90985	4.24677	0.0514328	0.686155
Nitab4.5_0000021g0390	#N/A	0.579682	4.31819	4.24587	0.0514552	0.686155
Nitab4.5_0002240g0080	#N/A	-0.384055	4.62974	4.24427	0.0514955	0.686155
Nitab4.5_0000088g0100	#N/A	-0.32818	5.47606	4.24349	0.0515153	0.686155
Nitab4.5_0000356g0100	#N/A	-0.579122	3.2347	4.24288	0.0515306	0.686155
Nitab4.5_0001794g0020	#N/A	-0.328144	6.2743	4.23493	0.0517315	0.686511
Nitab4.5_0002752g0160	#N/A	-0.422118	4.14073	4.23441	0.0517448	0.686511
Nitab4.5_0000396g0260	#N/A	-0.383569	4.96521	4.23437	0.0517456	0.686511
Nitab4.5_0002467g0010	#N/A	0.311209	6.21139	4.23237	0.0517963	0.686511
gene-NitaCp001	#N/A	0.251594	14.1394	4.22962	0.0518661	0.686511
Nitab4.5_0000682g0090	#N/A	-0.22859	11.0913	4.22915	0.0518781	0.686511
Nitab4.5_0001146g0150	#N/A	-0.58883	3.43823	4.22717	0.0519283	0.686511
Nitab4.5_0000407g0050	#N/A	0.609813	3.80644	4.22597	0.051959	0.686511
Nitab4.5_0002827g0020	#N/A	-0.208265	12.24	4.21973	0.0521179	0.687659
Nitab4.5_0000023g0180	#N/A	0.567975	4.54277	4.21667	0.0521961	0.687659
Nitab4.5_0000277g0020	#N/A	-0.800873	3.14813	4.21482	0.0522436	0.687659
Nitab4.5_0000167g0180	#N/A	-0.766021	3.18583	4.20945	0.0523812	0.687659
Nitab4.5_0000987g0020	#N/A	-0.709066	3.43358	4.20901	0.0523927	0.687659
Nitab4.5_0001244g0090	#N/A	0.810293	3.22797	4.20409	0.0525192	0.687659
Nitab4.5_0000152g0170	#N/A	0.354501	5.4547	4.20388	0.0525246	0.687659
Nitab4.5_0002533g0050	#N/A	-0.654522	3.03117	4.19755	0.052688	0.687659
Nitab4.5_0001152g0940	#N/A	-0.561689	3.25312	4.19701	0.052702	0.687659
Nitab4.5_0001196g0090	#N/A	-0.71064	3.22382	4.19512	0.0527508	0.687659
Nitab4.5_0001507g0080	#N/A	-0.389153	4.61707	4.19475	0.0527605	0.687659
Nitab4.5_0000023g0090	#N/A	1.13288	3.18429	4.19382	0.0527846	0.687659
Nitab4.5_0000506g0180	#N/A	-0.552329	3.55777	4.19335	0.0527967	0.687659
Nitab4.5_0001259g0100	#N/A	-0.208361	8.93797	4.1921	0.052829	0.687659
Nitab4.5_0001780g0020	#N/A	0.624585	3.2154	4.19138	0.0528479	0.687659
Nitab4.5_0001309g0140	#N/A	-0.536862	3.5843	4.19081	0.0528626	0.687659
Nitab4.5_0003381g0010	#N/A	0.575161	4.06979	4.18934	0.0529007	0.687659
Nitab4.5_0000578g0010	#N/A	-0.405758	4.39505	4.18667	0.0529701	0.687906
Nitab4.5_0001229g0140	#N/A	-0.5417	3.5532	4.18316	0.0530614	0.687969
Nitab4.5_0000048g0090	#N/A	0.595986	3.6754	4.18262	0.0530755	0.687969
Nitab4.5_0000008g0570	#N/A	-0.440847	4.21773	4.17852	0.0531826	0.688704
Nitab4.5_0001663g0240	#N/A	-0.359627	5.08261	4.17522	0.053269	0.689171
Nitab4.5_0001952g0110	#N/A	-0.315368	6.71582	4.17068	0.0533879	0.690057
Nitab4.5_0001239g0170	#N/A	-0.69074	3.24675	4.16761	0.0534687	0.690448
Nitab4.5_0001107g0120	#N/A	0.526616	4.14226	4.16202	0.0536159	0.691556
Nitab4.5_0004750g0030	#N/A	-0.852194	2.73863	4.16042	0.053658	0.691556
Nitab4.5_0002778g0040	#N/A	0.381297	4.81258	4.15687	0.0537518	0.691556
Nitab4.5_0002516g0020	#N/A	-0.547647	3.26286	4.15668	0.0537568	0.691556
Nitab4.5_0002050g0120	#N/A	0.483504	5.26801	4.15044	0.0539221	0.691934
Nitab4.5_0000639g0040	#N/A	0.739574	2.93562	4.15023	0.0539278	0.691934
Nitab4.5_0001615g0120	#N/A	-0.411491	4.70937	4.14985	0.0539379	0.691934
Nitab4.5_0000072g0120	#N/A	-0.34761	5.64731	4.14143	0.054162	0.693392
Nitab4.5_0001373g0060	#N/A	0.730795	3.18635	4.14125	0.0541667	0.693392
Nitab4.5_0004166g0060	#N/A	-0.335568	5.12501	4.13967	0.0542089	0.693392
Nitab4.5_0001321g0020	#N/A	-0.259125	8.9357	4.13455	0.0543459	0.693392
Nitab4.5_0000245g0020	#N/A	-0.756517	3.10632	4.12874	0.0545017	0.693392
Nitab4.5_0001142g0070	#N/A	-0.249182	7.17053	4.12832	0.054513	0.693392
Nitab4.5_0005451g0020	#N/A	-0.481779	4.34125	4.12789	0.0545246	0.693392
Nitab4.5_0008329g0040	#N/A	-0.673457	3.10681	4.127	0.0545485	0.693392
Nitab4.5_0001832g0010	#N/A	-0.519133	3.97182	4.12412	0.0546261	0.693392
Nitab4.5_0001970g0030	#N/A	0.417359	4.64977	4.12288	0.0546595	0.693392
Nitab4.5_0001456g0180	#N/A	0.639839	4.76385	4.12253	0.0546689	0.693392
Nitab4.5_0000075g0270	#N/A	0.532846	4.48453	4.12248	0.0546702	0.693392
Nitab4.5_0000440g0160	#N/A	-0.748576	2.72538	4.12098	0.0547108	0.693392
Nitab4.5_0001331g0170	#N/A	-0.648945	3.35889	4.11482	0.0548773	0.694357
Nitab4.5_0002593g0030	#N/A	0.602363	3.37603	4.11441	0.0548885	0.694357
Nitab4.5_0002795g0080	#N/A	0.475169	4.05727	4.10316	0.0551942	0.697579
Nitab4.5_0000319g0250	#N/A	0.563544	4.16347	4.10068	0.0552617	0.697787
Nitab4.5_0005625g0030	#N/A	-0.256364	7.27973	4.09195	0.0555005	0.69854
Nitab4.5_0000040g0390	#N/A	0.585613	3.40408	4.09116	0.0555223	0.69854
Nitab4.5_0006354g0020	#N/A	-0.182032	10.9045	4.09114	0.0555227	0.69854
Nitab4.5_0000956g0200	#N/A	0.567451	3.83761	4.09044	0.055542	0.69854
Nitab4.5_0000385g0210	#N/A	-0.296625	6.3466	4.08779	0.0556148	0.69854
Nitab4.5_0000036g0440	#N/A	-0.190179	10.7262	4.08661	0.0556473	0.69854
Nitab4.5_0000786g0040	#N/A	0.798027	2.81269	4.08546	0.0556789	0.69854
Nitab4.5_0000038g0360	#N/A	-0.631207	3.42314	4.07903	0.0558562	0.698556
Nitab4.5_0002072g0050	#N/A	0.283566	5.91546	4.07424	0.0559887	0.698556
Nitab4.5_0001789g0060	#N/A	0.314414	6.49965	4.07378	0.0560015	0.698556
Nitab4.5_0000200g0180	#N/A	-0.692525	3.05227	4.07223	0.0560445	0.698556
Nitab4.5_0002135g0070	#N/A	0.421647	4.39897	4.06964	0.0561165	0.698556
Nitab4.5_0004646g0020	#N/A	0.61698	3.24192	4.06646	0.0562047	0.698556
Nitab4.5_0000664g0150	#N/A	-0.466754	3.91364	4.06618	0.0562126	0.698556
Nitab4.5_0003247g0050	#N/A	0.46162	4.38887	4.06615	0.0562136	0.698556
Nitab4.5_0000486g0110	#N/A	-0.274484	6.18185	4.06266	0.0563108	0.698556
Nitab4.5_0000697g0070	#N/A	0.668546	4.82405	4.06182	0.0563341	0.698556
Nitab4.5_0001271g0110	#N/A	-0.225679	9.15842	4.06074	0.0563644	0.698556
Nitab4.5_0002724g0070	#N/A	-0.574944	4.23281	4.06037	0.0563746	0.698556
Nitab4.5_0000059g0580	#N/A	-0.231039	7.21643	4.05667	0.056478	0.698556
Nitab4.5_0003265g0120	#N/A	-0.603214	4.25506	4.05613	0.0564931	0.698556
Nitab4.5_0000635g0130	#N/A	-0.465189	3.97305	4.05524	0.0565182	0.698556
Nitab4.5_0001478g0120	#N/A	-0.590389	3.19558	4.05309	0.0565782	0.698556
Nitab4.5_0000451g0120	#N/A	0.765868	3.32374	4.05272	0.0565886	0.698556
Nitab4.5_0001616g0080	#N/A	-0.533606	3.43791	4.05233	0.0565996	0.698556
Nitab4.5_0002408g0010	#N/A	-0.347549	5.29316	4.04811	0.0567182	0.699388
Nitab4.5_0000073g0030	#N/A	0.898716	4.48529	4.04426	0.0568265	0.699567
Nitab4.5_0002799g0040	#N/A	0.787237	2.9436	4.04396	0.056835	0.699567
Nitab4.5_0000551g0280	#N/A	-0.729314	2.80303	4.03754	0.0570163	0.700706
Nitab4.5_0002700g0080	#N/A	-0.238933	8.13973	4.03705	0.05703	0.700706
Nitab4.5_0000087g0130	#N/A	-0.439093	4.88521	4.03311	0.0571417	0.700945
Nitab4.5_0002484g0050	#N/A	0.562432	3.74623	4.03256	0.0571573	0.700945
Nitab4.5_0004230g0010	#N/A	-0.88123	2.63501	4.03056	0.0572142	0.700945
Nitab4.5_0002724g0050	#N/A	-0.624918	3.17897	4.02914	0.0572545	0.700945
Nitab4.5_0000643g0180	#N/A	-0.696123	3.57081	4.02518	0.0573672	0.701121
Nitab4.5_0004567g0040	#N/A	0.368749	5.05464	4.02463	0.0573826	0.701121
Nitab4.5_0001983g0030	#N/A	0.692417	3.5776	4.02143	0.0574739	0.701121
Nitab4.5_0000263g0040	#N/A	0.654705	3.12279	4.02099	0.0574864	0.701121
Nitab4.5_0001105g0100	#N/A	-0.457373	4.13715	4.01799	0.0575724	0.701121
Nitab4.5_0004605g0070	#N/A	-0.262911	6.57119	4.0165	0.057615	0.701121
Nitab4.5_0001596g0020	#N/A	-0.41837	4.88725	4.01088	0.057776	0.701121
gene-NitaCp073	#N/A	-0.397192	6.56077	4.01017	0.0577963	0.701121
gene-NitaCp097	#N/A	-0.397192	6.56077	4.01017	0.0577963	0.701121
Nitab4.5_0000401g0110	#N/A	-0.539005	4.33934	4.00548	0.0579314	0.701121
Nitab4.5_0000613g0040	#N/A	-0.269515	6.66206	4.0053	0.0579365	0.701121
Nitab4.5_0000048g0140	#N/A	0.526214	4.32347	4.00199	0.058032	0.701121
Nitab4.5_0003282g0040	#N/A	-0.473243	4.11696	3.99745	0.0581631	0.701121
Nitab4.5_0002113g0070	#N/A	-0.686241	2.83629	3.99587	0.0582088	0.701121
Nitab4.5_0001435g0050	#N/A	-0.330257	5.448	3.99138	0.058339	0.701121
Nitab4.5_0001251g0060	#N/A	-0.383366	4.64552	3.99131	0.0583412	0.701121
Nitab4.5_0001323g0020	#N/A	0.389191	5.27235	3.98924	0.0584012	0.701121
gene-NitaMp142	#N/A	0.39875	4.78646	3.98382	0.0585591	0.701121
Nitab4.5_0000127g0140	#N/A	-0.423859	4.80751	3.9833	0.0585743	0.701121
Nitab4.5_0000130g0290	#N/A	-0.341849	5.12149	3.98146	0.058628	0.701121
Nitab4.5_0002587g0040	#N/A	-0.345311	5.99679	3.97699	0.0587587	0.701121
Nitab4.5_0000332g0110	#N/A	-0.504308	3.86567	3.97619	0.0587821	0.701121
Nitab4.5_0001105g0230	#N/A	-0.279622	5.84329	3.97608	0.0587852	0.701121
Nitab4.5_0000006g0540	#N/A	0.633751	3.32697	3.97569	0.0587968	0.701121
Nitab4.5_0003808g0060	#N/A	0.879093	2.54808	3.97436	0.0588357	0.701121
Nitab4.5_0000059g0300	#N/A	-0.309356	5.33516	3.97033	0.0589541	0.701121
Nitab4.5_0001360g0090	#N/A	-0.313894	5.73387	3.96988	0.0589671	0.701121
Nitab4.5_0000923g0040	#N/A	-0.488825	4.3142	3.96637	0.0590704	0.701121
Nitab4.5_0001323g0070	#N/A	-0.428979	4.68641	3.96393	0.0591423	0.701121
Nitab4.5_0004692g0050	#N/A	-0.416904	4.61083	3.96377	0.0591471	0.701121
Nitab4.5_0001057g0010	#N/A	-0.259327	6.46154	3.96281	0.0591755	0.701121
Nitab4.5_0005616g0030	#N/A	-0.264458	6.13315	3.96235	0.059189	0.701121
Nitab4.5_0005206g0020	#N/A	0.283379	6.66015	3.96226	0.0591915	0.701121
Nitab4.5_0000159g0030	#N/A	-0.450603	4.17607	3.96106	0.0592272	0.701121
Nitab4.5_0001913g0170	#N/A	-0.319786	5.85101	3.95993	0.0592604	0.701121
Nitab4.5_0002700g0140	#N/A	0.525378	3.93116	3.95796	0.0593186	0.701121
Nitab4.5_0003490g0070	#N/A	0.578361	4.10669	3.95656	0.0593602	0.701121
Nitab4.5_0000209g0150	#N/A	0.641345	3.32072	3.95609	0.059374	0.701121
Nitab4.5_0000122g0140	#N/A	-0.369988	4.6547	3.95594	0.0593784	0.701121
Nitab4.5_0000917g0120	#N/A	-0.378318	4.77198	3.95424	0.0594289	0.701121
Nitab4.5_0002576g0020	#N/A	-0.705828	3.25506	3.95273	0.0594736	0.701121
Nitab4.5_0000137g0320	#N/A	-0.276636	6.16965	3.95217	0.0594904	0.701121
Nitab4.5_0000151g0130	#N/A	0.448198	4.12228	3.94833	0.0596045	0.701121
Nitab4.5_0000564g0220	#N/A	-0.273621	5.78834	3.94637	0.059663	0.701121
Nitab4.5_0001771g0110	#N/A	-0.409622	4.33537	3.9425	0.0597782	0.701121
Nitab4.5_0000629g0050	#N/A	-0.391482	4.61313	3.94069	0.0598322	0.701121
Nitab4.5_0001481g0020	#N/A	-0.522488	3.74223	3.93966	0.059863	0.701121
Nitab4.5_0000969g0030	#N/A	-0.267954	6.85789	3.93902	0.0598824	0.701121
Nitab4.5_0000472g0230	#N/A	-0.493886	3.78979	3.93856	0.0598959	0.701121
Nitab4.5_0006737g0090	#N/A	-0.428531	4.39487	3.93759	0.0599251	0.701121
Nitab4.5_0002452g0070	#N/A	0.407347	4.37801	3.93679	0.0599489	0.701121
Nitab4.5_0000805g0110	#N/A	0.825051	2.68639	3.93556	0.0599859	0.701121
Nitab4.5_0001615g0040	#N/A	-0.284231	6.18077	3.93386	0.0600368	0.701121
Nitab4.5_0000136g0260	#N/A	-0.364788	5.18069	3.93384	0.0600375	0.701121
Nitab4.5_0000035g0180	#N/A	0.584511	4.64641	3.92803	0.0602119	0.701607
Nitab4.5_0002257g0140	#N/A	-0.308679	5.53314	3.92791	0.0602154	0.701607
Nitab4.5_0000102g0360	#N/A	-0.261589	6.50532	3.92495	0.0603047	0.701607
Nitab4.5_0003912g0020	#N/A	-0.200242	10.9367	3.92447	0.0603192	0.701607
Nitab4.5_0000457g0280	#N/A	-0.622775	3.04018	3.92322	0.0603569	0.701607
Nitab4.5_0000742g0150	#N/A	0.698102	3.08247	3.92223	0.0603869	0.701607
Nitab4.5_0000216g0080	#N/A	-0.32284	5.48329	3.9177	0.0605239	0.702601
Nitab4.5_0001315g0270	#N/A	-0.387434	4.89672	3.91423	0.0606291	0.70264
Nitab4.5_0000316g0380	#N/A	-0.477278	4.32882	3.9142	0.06063	0.70264
Nitab4.5_0000053g0190	#N/A	-0.474794	4.34011	3.90178	0.0610081	0.706424
Nitab4.5_0000060g0050	#N/A	-0.29871	6.81646	3.8936	0.0612585	0.707678
Nitab4.5_0001763g0040	#N/A	-0.460063	4.26069	3.89238	0.0612961	0.707678
Nitab4.5_0000109g0260	#N/A	0.476596	4.26669	3.89072	0.0613471	0.707678
Nitab4.5_0001143g0010	#N/A	-0.689569	2.91679	3.88642	0.0614796	0.707678
Nitab4.5_0005525g0070	#N/A	-0.250693	6.43232	3.88564	0.0615035	0.707678
Nitab4.5_0001370g0030	#N/A	-0.559499	3.21266	3.88169	0.0616254	0.707678
Nitab4.5_0001201g0020	#N/A	-0.273892	6.59905	3.88057	0.0616602	0.707678
Nitab4.5_0004708g0010	#N/A	0.630292	3.42704	3.87982	0.0616833	0.707678
Nitab4.5_0000119g0050	#N/A	0.654751	3.26827	3.87896	0.0617099	0.707678
Nitab4.5_0000300g0080	#N/A	0.792806	2.77445	3.87735	0.0617598	0.707678
Nitab4.5_0000386g0100	#N/A	-0.918631	2.50676	3.87529	0.0618238	0.707678
Nitab4.5_0001309g0100	#N/A	-0.410809	4.5551	3.87481	0.0618385	0.707678
Nitab4.5_0000132g0300	#N/A	0.33513	5.73268	3.87223	0.0619187	0.707678
Nitab4.5_0000787g0260	#N/A	0.382604	4.46761	3.87168	0.0619358	0.707678
Nitab4.5_0002577g0060	#N/A	0.848009	2.73695	3.87052	0.0619717	0.707678
Nitab4.5_0001480g0110	#N/A	-0.528141	4.48088	3.86997	0.061989	0.707678
Nitab4.5_0002853g0090	#N/A	-0.289538	5.75849	3.86974	0.0619962	0.707678
gene-NitaCp053	#N/A	0.270446	6.46052	3.86088	0.0622724	0.710238
Nitab4.5_0001612g0120	#N/A	1.05571	2.9534	3.85896	0.0623326	0.710331
Nitab4.5_0000868g0070	#N/A	-0.332308	5.54822	3.85471	0.0624657	0.710755
Nitab4.5_0002700g0190	#N/A	-0.480723	3.89526	3.85446	0.0624736	0.710755
Nitab4.5_0001457g0010	#N/A	-0.312228	6.15791	3.84805	0.0626754	0.712238
Nitab4.5_0002029g0030	#N/A	0.934269	3.01731	3.84701	0.0627082	0.712238
Nitab4.5_0000063g0340	#N/A	0.255065	7.74379	3.84183	0.0628716	0.713501
Nitab4.5_0000479g0030	#N/A	-0.763203	2.75284	3.83963	0.0629414	0.713701
Nitab4.5_0001127g0160	#N/A	-0.412788	4.72371	3.83788	0.0629968	0.713737
Nitab4.5_0001313g0080	#N/A	0.271573	6.35157	3.83129	0.0632059	0.71521
Nitab4.5_0001805g0030	#N/A	-0.248052	6.63694	3.82939	0.0632664	0.71521
Nitab4.5_0002185g0060	#N/A	-0.309983	5.87827	3.82885	0.0632837	0.71521
Nitab4.5_0002469g0090	#N/A	-0.707884	2.81113	3.82541	0.0633935	0.715591
Nitab4.5_0000143g0420	#N/A	-0.779752	2.87796	3.82451	0.063422	0.715591
Nitab4.5_0003314g0120	#N/A	-0.981192	2.7491	3.81996	0.0635677	0.716244
Nitab4.5_0001242g0120	#N/A	-0.320751	5.70826	3.81943	0.0635846	0.716244
Nitab4.5_0001583g0180	#N/A	0.632581	3.20945	3.81204	0.0638219	0.717214
Nitab4.5_0000021g0180	#N/A	-0.337785	5.44002	3.81194	0.0638251	0.717214
Nitab4.5_0005183g0030	#N/A	-0.309624	5.19811	3.81038	0.0638752	0.717214
Nitab4.5_0000852g0090	#N/A	-0.484392	3.76044	3.80957	0.0639012	0.717214
Nitab4.5_0001200g0070	#N/A	-0.216723	8.3279	3.80859	0.063933	0.717214
Nitab4.5_0000220g0030	#N/A	-0.393997	4.30857	3.80433	0.0640704	0.718166
Nitab4.5_0000151g0370	#N/A	0.329173	5.36189	3.79837	0.0642632	0.719266
Nitab4.5_0000130g0090	#N/A	-0.443612	3.86782	3.7975	0.0642915	0.719266
Nitab4.5_0000555g0160	#N/A	-0.328927	5.58059	3.79643	0.0643263	0.719266
Nitab4.5_0000462g0060	#N/A	-0.291476	5.67647	3.79349	0.0644219	0.719428
Nitab4.5_0002650g0070	#N/A	0.344029	6.01292	3.78852	0.0645836	0.719428
Nitab4.5_0007421g0020	#N/A	0.46001	5.25984	3.78581	0.0646722	0.719428
Nitab4.5_0002682g0090	#N/A	-0.445509	3.93111	3.78465	0.0647098	0.719428
Nitab4.5_0007607g0010	#N/A	0.309625	6.19583	3.78354	0.0647463	0.719428
Nitab4.5_0001317g0100	#N/A	-0.533881	3.60699	3.78118	0.0648234	0.719428
Nitab4.5_0006635g0040	#N/A	-0.257761	6.04498	3.77857	0.0649092	0.719428
Nitab4.5_0000042g0070	#N/A	0.496952	4.29737	3.77825	0.0649195	0.719428
Nitab4.5_0001803g0120	#N/A	-0.542208	3.38003	3.77673	0.0649696	0.719428
Nitab4.5_0000292g0040	#N/A	0.681693	3.45962	3.77272	0.0651011	0.719428
Nitab4.5_0000242g0080	#N/A	0.71174	4.32731	3.76925	0.0652157	0.719428
Nitab4.5_0001401g0050	#N/A	0.233898	6.64065	3.76902	0.0652233	0.719428
Nitab4.5_0002085g0120	#N/A	0.891087	2.61394	3.76891	0.0652269	0.719428
Nitab4.5_0000208g0050	#N/A	-0.299735	5.44655	3.76874	0.0652325	0.719428
Nitab4.5_0000934g0230	#N/A	-0.352769	4.91836	3.7686	0.065237	0.719428
Nitab4.5_0001106g0060	#N/A	0.487579	4.17779	3.76456	0.0653705	0.719428
Nitab4.5_0005664g0050	#N/A	0.34077	5.07108	3.76359	0.0654026	0.719428
Nitab4.5_0004812g0050	#N/A	-0.752794	2.7354	3.76212	0.0654512	0.719428
Nitab4.5_0000831g0090	#N/A	-0.491701	3.75602	3.76114	0.0654835	0.719428
Nitab4.5_0003003g0020	#N/A	-0.528904	3.58811	3.76113	0.0654839	0.719428
Nitab4.5_0000103g0060	#N/A	-0.417252	5.5729	3.75991	0.0655244	0.719428
Nitab4.5_0004345g0030	#N/A	0.400224	4.62141	3.75941	0.065541	0.719428
Nitab4.5_0001799g0050	#N/A	0.533894	4.46721	3.75217	0.0657817	0.719428
Nitab4.5_0000755g0180	#N/A	0.299862	5.61173	3.74818	0.0659145	0.719428
Nitab4.5_0002102g0030	#N/A	0.551467	3.48814	3.74787	0.0659248	0.719428
Nitab4.5_0003258g0010	#N/A	-0.669294	3.40529	3.74583	0.065993	0.719428
Nitab4.5_0000005g0300	#N/A	-0.553903	3.60118	3.74548	0.0660047	0.719428
Nitab4.5_0000325g0010	#N/A	-0.239005	6.68446	3.74375	0.0660627	0.719428
Nitab4.5_0002303g0010	#N/A	-0.403778	4.67191	3.74243	0.0661068	0.719428
Nitab4.5_0000276g0160	#N/A	-0.383128	4.36531	3.74176	0.0661293	0.719428
Nitab4.5_0000289g0040	#N/A	0.252837	10.8556	3.74167	0.0661322	0.719428
Nitab4.5_0002342g0090	#N/A	-0.344899	5.07142	3.74044	0.0661735	0.719428
Nitab4.5_0006280g0040	#N/A	-0.33828	5.44983	3.73999	0.0661887	0.719428
Nitab4.5_0001751g0160	#N/A	0.792562	2.85474	3.738	0.0662554	0.719428
Nitab4.5_0000496g0240	#N/A	-0.32693	5.4948	3.73749	0.0662724	0.719428
Nitab4.5_0004926g0030	#N/A	-0.243551	6.69312	3.73542	0.0663421	0.719428
Nitab4.5_0000428g0120	#N/A	0.422521	4.44393	3.73251	0.06644	0.719428
Nitab4.5_0000131g0020	#N/A	-0.424937	4.33492	3.73181	0.0664636	0.719428
Nitab4.5_0000484g0020	#N/A	-0.465818	4.0096	3.7288	0.0665651	0.719428
Nitab4.5_0000326g0180	#N/A	0.475806	4.11831	3.72569	0.0666701	0.719428
Nitab4.5_0000230g0180	#N/A	0.574273	4.04729	3.72397	0.0667284	0.719428
Nitab4.5_0002796g0020	#N/A	0.713943	3.41018	3.72257	0.0667759	0.719428
Nitab4.5_0003030g0060	#N/A	0.322518	5.3529	3.72051	0.0668458	0.719428
Nitab4.5_0000005g0390	#N/A	0.428901	5.16609	3.71977	0.0668706	0.719428
Nitab4.5_0007812g0030	#N/A	0.669507	3.78235	3.71864	0.0669091	0.719428
Nitab4.5_0000435g0120	#N/A	0.82576	2.7657	3.71733	0.0669536	0.719428
Nitab4.5_0000726g0070	#N/A	0.496243	4.46421	3.71531	0.0670222	0.719428
Nitab4.5_0000249g0020	#N/A	1.02572	2.37519	3.71503	0.0670319	0.719428
Nitab4.5_0000795g0050	#N/A	0.53766	3.52977	3.71489	0.0670367	0.719428
Nitab4.5_0001751g0070	#N/A	-0.628884	3.39817	3.71211	0.0671312	0.719428
Nitab4.5_0000051g0320	#N/A	0.324356	5.1977	3.71042	0.0671889	0.719428
Nitab4.5_0000096g0140	#N/A	1.01789	3.15305	3.70735	0.0672939	0.719428
Nitab4.5_0008625g0010	#N/A	-0.285817	6.27784	3.70705	0.0673039	0.719428
Nitab4.5_0000272g0010	#N/A	-0.774261	2.91831	3.70643	0.0673251	0.719428
Nitab4.5_0003265g0130	#N/A	0.376279	5.04688	3.70285	0.0674477	0.719428
Nitab4.5_0002170g0080	#N/A	-0.457094	4.04947	3.70263	0.0674552	0.719428
Nitab4.5_0000775g0110	#N/A	-0.420902	4.55808	3.70136	0.0674987	0.719428
Nitab4.5_0002053g0120	#N/A	0.447288	4.81271	3.70109	0.067508	0.719428
Nitab4.5_0000978g0100	#N/A	-0.520362	4.0375	3.70057	0.0675259	0.719428
Nitab4.5_0002119g0060	#N/A	-0.798759	2.58466	3.69879	0.0675871	0.719428
Nitab4.5_0000030g0210	#N/A	-0.446076	4.67204	3.69711	0.0676449	0.719428
Nitab4.5_0000404g0210	#N/A	-0.424606	4.27238	3.69558	0.0676973	0.719428
Nitab4.5_0008776g0020	#N/A	0.536239	3.83009	3.69535	0.0677055	0.719428
Nitab4.5_0001109g0030	#N/A	-0.620355	3.89215	3.69394	0.067754	0.719428
Nitab4.5_0000316g0120	#N/A	-0.350911	5.10499	3.69375	0.0677604	0.719428
Nitab4.5_0001134g0100	#N/A	-0.543643	3.64321	3.68989	0.0678936	0.719433
Nitab4.5_0000172g0580	#N/A	0.428823	4.78487	3.68933	0.067913	0.719433
Nitab4.5_0000556g0100	#N/A	0.516096	4.0059	3.68916	0.0679187	0.719433
Nitab4.5_0000451g0100	#N/A	-0.334293	4.79414	3.68705	0.0679917	0.719649
Nitab4.5_0000100g0280	#N/A	0.240785	7.52632	3.68522	0.0680551	0.719763
Nitab4.5_0001676g0070	#N/A	0.273804	10.2115	3.68246	0.0681506	0.720216
Nitab4.5_0000144g0090	#N/A	-0.38597	4.38478	3.67444	0.0684296	0.721991
Nitab4.5_0001719g0060	#N/A	-0.271548	8.01214	3.67419	0.0684381	0.721991
Nitab4.5_0001146g0130	#N/A	-0.274528	6.04243	3.67308	0.0684769	0.721991
Nitab4.5_0000294g0170	#N/A	-0.657819	3.05732	3.66796	0.0686558	0.722887
Nitab4.5_0002414g0110	#N/A	-0.37804	4.53431	3.66762	0.0686676	0.722887
Nitab4.5_0003957g0010	#N/A	0.244799	10.3173	3.66455	0.068775	0.723129
Nitab4.5_0000096g0120	#N/A	-0.494612	4.00932	3.65998	0.0689356	0.723129
Nitab4.5_0001468g0020	#N/A	0.234884	7.05772	3.65929	0.0689597	0.723129
Nitab4.5_0000256g0130	#N/A	0.593588	3.54232	3.65891	0.0689729	0.723129
Nitab4.5_0000101g0300	#N/A	0.570712	3.5887	3.6582	0.0689981	0.723129
Nitab4.5_0001186g0040	#N/A	-0.442722	3.93489	3.65699	0.0690406	0.723129
Nitab4.5_0003520g0050	#N/A	-0.419412	4.31139	3.65567	0.0690871	0.723129
Nitab4.5_0000257g0080	#N/A	-0.648565	3.19835	3.65433	0.0691344	0.723129
Nitab4.5_0000170g0050	#N/A	0.426823	6.39774	3.65214	0.0692115	0.723129
Nitab4.5_0000659g0130	#N/A	-0.213385	10.8404	3.65192	0.0692194	0.723129
Nitab4.5_0001657g0050	#N/A	0.471955	4.35186	3.6475	0.0693757	0.724205
Nitab4.5_0003542g0070	#N/A	0.369339	7.61989	3.6443	0.0694889	0.724205
Nitab4.5_0000143g0280	#N/A	-0.5699	3.30314	3.64412	0.0694953	0.724205
Nitab4.5_0003141g0070	#N/A	0.505173	3.84817	3.6426	0.0695495	0.724205
Nitab4.5_0003279g0030	#N/A	-0.50674	3.39331	3.64153	0.0695872	0.724205
Nitab4.5_0000021g0040	#N/A	-0.238736	6.14444	3.63696	0.0697499	0.72494
Nitab4.5_0000274g0160	#N/A	-0.554119	3.74198	3.63657	0.0697639	0.72494
Nitab4.5_0000316g0200	#N/A	-0.510687	3.47132	3.63284	0.0698969	0.724972
Nitab4.5_0001981g0020	#N/A	-0.561738	3.19317	3.62952	0.0700154	0.724972
Nitab4.5_0001311g0050	#N/A	-0.316207	5.2566	3.62946	0.0700177	0.724972
Nitab4.5_0002229g0200	#N/A	-0.36132	4.86679	3.62787	0.0700744	0.724972
Nitab4.5_0000866g0120	#N/A	0.360291	5.42686	3.62737	0.0700925	0.724972
Nitab4.5_0001693g0010	#N/A	0.671979	3.56041	3.62706	0.0701036	0.724972
Nitab4.5_0001607g0010	#N/A	-0.358736	4.86596	3.62501	0.0701769	0.724972
Nitab4.5_0000465g0130	#N/A	0.464736	4.25352	3.62458	0.0701923	0.724972
Nitab4.5_0001278g0050	#N/A	-0.589889	3.16705	3.62314	0.0702441	0.724972
Nitab4.5_0000120g0160	#N/A	-0.714391	3.13528	3.61306	0.0706069	0.727551
Nitab4.5_0000222g0190	#N/A	0.617022	3.33146	3.61226	0.0706359	0.727551
Nitab4.5_0000610g0060	#N/A	0.287879	6.90117	3.60891	0.070757	0.727551
Nitab4.5_0004006g0030	#N/A	-0.322987	5.38216	3.60812	0.0707858	0.727551
Nitab4.5_0001685g0090	#N/A	-0.440575	4.14176	3.60741	0.0708116	0.727551
Nitab4.5_0000172g0320	#N/A	0.278161	6.03637	3.60736	0.0708132	0.727551
Nitab4.5_0000008g0560	#N/A	0.622896	3.33808	3.60441	0.0709204	0.72769
Nitab4.5_0001485g0050	#N/A	-0.420453	4.39467	3.60296	0.0709727	0.72769
Nitab4.5_0001364g0100	#N/A	-0.397381	4.75644	3.60148	0.0710268	0.72769
Nitab4.5_0000037g0290	#N/A	0.550535	4.14372	3.60043	0.071065	0.72769
Nitab4.5_0002133g0010	#N/A	0.462008	3.79874	3.5992	0.0711097	0.72769
Nitab4.5_0000089g0090	#N/A	-0.396378	4.12778	3.59712	0.0711854	0.72769
Nitab4.5_0000092g0300	#N/A	-0.563507	3.39709	3.59665	0.0712027	0.72769
Nitab4.5_0000073g0340	#N/A	-0.516994	3.72051	3.59374	0.0713088	0.72769
Nitab4.5_0000824g0080	#N/A	0.873357	3.0649	3.59185	0.0713778	0.72769
Nitab4.5_0003913g0070	#N/A	-0.4732	4.94593	3.58949	0.0714643	0.72769
Nitab4.5_0001644g0060	#N/A	-0.246451	6.81039	3.58291	0.0717058	0.72769
Nitab4.5_0001783g0050	#N/A	0.362974	4.67924	3.57963	0.0718264	0.72769
Nitab4.5_0000848g0140	#N/A	-0.24795	6.68245	3.57937	0.071836	0.72769
Nitab4.5_0001464g0020	#N/A	-0.231171	7.58124	3.57921	0.071842	0.72769
Nitab4.5_0004550g0080	#N/A	-0.23069	6.90712	3.5786	0.0718642	0.72769
Nitab4.5_0000255g0060	#N/A	0.349262	7.32921	3.57827	0.0718766	0.72769
Nitab4.5_0000753g0210	#N/A	-0.746965	3.07291	3.57756	0.0719027	0.72769
Nitab4.5_0000084g0270	#N/A	-0.237064	6.22604	3.57668	0.071935	0.72769
Nitab4.5_0000078g0370	#N/A	-0.299572	5.71467	3.5764	0.0719455	0.72769
Nitab4.5_0001889g0130	#N/A	0.451878	4.89031	3.57307	0.0720684	0.72769
Nitab4.5_0004364g0040	#N/A	-0.40543	4.49714	3.57278	0.0720791	0.72769
Nitab4.5_0002887g0040	#N/A	0.658381	3.52239	3.57129	0.0721342	0.72769
Nitab4.5_0000569g0110	#N/A	-0.611675	3.12422	3.57012	0.0721777	0.72769
Nitab4.5_0002873g0020	#N/A	0.261326	6.95914	3.56981	0.0721891	0.72769
Nitab4.5_0002975g0080	#N/A	-0.29628	6.21451	3.56931	0.0722077	0.72769
Nitab4.5_0000551g0140	#N/A	-0.282015	6.62229	3.56913	0.0722144	0.72769
Nitab4.5_0000904g0010	#N/A	0.439217	4.19642	3.56636	0.072317	0.72769
Nitab4.5_0001788g0060	#N/A	0.293715	7.31513	3.56605	0.0723287	0.72769
Nitab4.5_0001607g0140	#N/A	-0.598124	3.14664	3.56481	0.0723747	0.72769
Nitab4.5_0000019g0350	#N/A	-0.631712	2.99041	3.56272	0.0724525	0.72769
Nitab4.5_0000119g0330	#N/A	-0.254858	7.38931	3.56084	0.0725225	0.72769
Nitab4.5_0000141g0120	#N/A	0.549473	3.421	3.56065	0.0725296	0.72769
Nitab4.5_0000976g0290	#N/A	-0.208725	9.10288	3.55845	0.0726114	0.727977
Nitab4.5_0000294g0050	#N/A	-0.357138	4.71953	3.55293	0.0728175	0.728493
Nitab4.5_0000725g0110	#N/A	-0.481904	3.73433	3.5529	0.0728189	0.728493
Nitab4.5_0001480g0040	#N/A	-0.364675	4.57123	3.55096	0.0728913	0.728493
gene-NitaCp064	#N/A	0.235778	8.2245	3.54781	0.0730094	0.728493
Nitab4.5_0000369g0010	#N/A	-0.184558	9.73292	3.5475	0.0730211	0.728493
Nitab4.5_0001238g0100	#N/A	0.358108	5.7156	3.54675	0.0730495	0.728493
Nitab4.5_0000907g0090	#N/A	0.492234	7.76366	3.54639	0.0730628	0.728493
Nitab4.5_0000083g0120	#N/A	-0.253413	6.35003	3.54569	0.073089	0.728493
Nitab4.5_0000172g1250	#N/A	0.519538	3.65749	3.54243	0.0732118	0.728905
Nitab4.5_0000278g0150	#N/A	0.305146	5.71796	3.54123	0.0732568	0.728905
Nitab4.5_0003024g0050	#N/A	-0.661152	3.07537	3.5397	0.0733146	0.728905
Nitab4.5_0000506g0230	#N/A	0.582581	3.21877	3.53893	0.0733436	0.728905
Nitab4.5_0000223g0310	#N/A	-0.438523	4.59575	3.53534	0.0734792	0.728952
Nitab4.5_0000505g0030	#N/A	0.399152	4.79566	3.53296	0.0735695	0.728952
Nitab4.5_0000420g0030	#N/A	0.41748	4.17786	3.53286	0.0735729	0.728952
Nitab4.5_0001615g0190	#N/A	-0.473595	3.77435	3.53182	0.0736126	0.728952
Nitab4.5_0000500g0130	#N/A	-0.651448	2.89943	3.53077	0.0736524	0.728952
Nitab4.5_0001266g0050	#N/A	-0.420159	4.29815	3.53035	0.0736681	0.728952
Nitab4.5_0000250g0290	#N/A	-0.669116	3.06622	3.52566	0.0738463	0.729029
Nitab4.5_0000052g0200	#N/A	0.735459	3.40431	3.52216	0.0739794	0.729029
Nitab4.5_0002046g0100	#N/A	-0.279321	5.86446	3.52036	0.0740483	0.729029
Nitab4.5_0000848g0170	#N/A	-0.466671	4.20596	3.5167	0.0741881	0.729029
Nitab4.5_0002728g0030	#N/A	-0.590044	3.63457	3.51512	0.0742485	0.729029
gene-NitaCp068	#N/A	-0.352311	5.68224	3.51435	0.0742778	0.729029
gene-NitaCp102	#N/A	-0.352311	5.68224	3.51435	0.0742778	0.729029
Nitab4.5_0000428g0240	#N/A	0.544284	3.44337	3.51362	0.0743059	0.729029
Nitab4.5_0001135g0150	#N/A	-0.473162	3.66323	3.51353	0.0743093	0.729029
Nitab4.5_0004978g0010	#N/A	-0.569887	3.81123	3.51276	0.0743388	0.729029
Nitab4.5_0000573g0090	#N/A	-0.355317	4.60212	3.51136	0.0743923	0.729029
Nitab4.5_0002445g0060	#N/A	0.339596	5.71642	3.51092	0.0744092	0.729029
Nitab4.5_0001354g0040	#N/A	-0.398017	4.56865	3.51031	0.0744327	0.729029
Nitab4.5_0002303g0040	#N/A	-0.33662	5.1015	3.50924	0.0744737	0.729029
Nitab4.5_0000410g0390	#N/A	-0.391174	4.86587	3.50919	0.0744755	0.729029
Nitab4.5_0004924g0020	#N/A	-0.437989	3.74627	3.50567	0.0746109	0.729831
Nitab4.5_0000174g0040	#N/A	-0.231174	6.98563	3.50402	0.0746744	0.729845
Nitab4.5_0000588g0180	#N/A	-0.395347	4.57211	3.50253	0.0747319	0.729845
Nitab4.5_0001403g0020	#N/A	-0.262984	6.48243	3.50148	0.0747724	0.729845
Nitab4.5_0003274g0010	#N/A	0.364268	4.96373	3.49858	0.0748843	0.730416
Nitab4.5_0000256g0420	#N/A	-0.750513	2.573	3.49538	0.0750081	0.73051
Nitab4.5_0002209g0150	#N/A	-0.190382	9.32372	3.49509	0.0750193	0.73051
Nitab4.5_0000455g0070	#N/A	-0.2969	5.43955	3.49419	0.0750542	0.73051
Nitab4.5_0000900g0120	#N/A	0.344769	5.40802	3.48979	0.0752249	0.73109
Nitab4.5_0003976g0010	#N/A	-0.274587	6.94309	3.48849	0.0752756	0.73109
Nitab4.5_0001769g0140	#N/A	-0.344746	4.66081	3.48723	0.0753244	0.73109
Nitab4.5_0007812g0010	#N/A	0.311944	5.732	3.48573	0.0753829	0.73109
Nitab4.5_0003514g0010	#N/A	-0.630434	3.1763	3.48357	0.0754672	0.73109
Nitab4.5_0002812g0040	#N/A	-0.454707	3.76404	3.48271	0.0755006	0.73109
Nitab4.5_0000014g0510	#N/A	-0.6516	3.36968	3.4827	0.075501	0.73109
Nitab4.5_0001968g0090	#N/A	0.197614	9.16753	3.48147	0.0755491	0.73109
Nitab4.5_0000065g0260	#N/A	-0.647807	2.9611	3.47908	0.0756424	0.73109
Nitab4.5_0003281g0090	#N/A	0.263396	7.55863	3.47892	0.0756484	0.73109
Nitab4.5_0001434g0050	#N/A	0.347925	7.00365	3.474	0.0758412	0.731202
Nitab4.5_0000334g0090	#N/A	-0.244621	6.43466	3.46988	0.076003	0.731202
Nitab4.5_0002270g0050	#N/A	-0.307653	5.58563	3.46906	0.0760351	0.731202
Nitab4.5_0004550g0130	#N/A	-0.289683	6.20374	3.46864	0.0760518	0.731202
Nitab4.5_0002763g0040	#N/A	-0.365194	4.84862	3.46848	0.0760581	0.731202
Nitab4.5_0000055g0300	#N/A	0.752406	2.98592	3.46776	0.0760863	0.731202
Nitab4.5_0001438g0030	#N/A	-0.584096	3.20612	3.46766	0.0760905	0.731202
Nitab4.5_0000307g0260	#N/A	-0.403472	4.58662	3.46753	0.0760955	0.731202
Nitab4.5_0000441g0090	#N/A	-0.327257	5.46828	3.46602	0.0761547	0.731202
Nitab4.5_0000002g0410	#N/A	-0.568114	3.20933	3.46458	0.0762115	0.731202
Nitab4.5_0000076g0140	#N/A	-0.551336	3.62907	3.46182	0.0763207	0.731202
Nitab4.5_0004905g0100	#N/A	-0.31287	5.0413	3.46178	0.0763221	0.731202
Nitab4.5_0006280g0030	#N/A	-0.6266	3.05619	3.46095	0.0763551	0.731202
Nitab4.5_0000332g0180	#N/A	-0.262171	6.53133	3.45611	0.0765463	0.732519
Nitab4.5_0000262g0040	#N/A	-0.322933	5.0077	3.45275	0.0766797	0.732676
Nitab4.5_0000172g0280	#N/A	0.402612	4.40725	3.4517	0.0767214	0.732676
Nitab4.5_0000354g0130	#N/A	0.775143	2.98682	3.45153	0.0767282	0.732676
Nitab4.5_0000397g0020	#N/A	-0.453021	4.95404	3.44727	0.0768978	0.732676
Nitab4.5_0003476g0010	#N/A	-0.291018	5.95789	3.44575	0.0769583	0.732676
Nitab4.5_0002093g0060	#N/A	0.492776	4.86756	3.44514	0.0769825	0.732676
Nitab4.5_0000614g0010	#N/A	0.70337	3.1032	3.44363	0.077043	0.732676
Nitab4.5_0000212g0200	#N/A	0.659858	4.99107	3.44349	0.0770485	0.732676
Nitab4.5_0006826g0010	#N/A	-0.171508	10.9365	3.44174	0.0771182	0.732676
Nitab4.5_0000982g0010	#N/A	-0.417433	4.44096	3.44112	0.0771431	0.732676
Nitab4.5_0001002g0040	#N/A	0.428005	4.27293	3.44052	0.077167	0.732676
Nitab4.5_0001079g0070	#N/A	-0.379309	4.40003	3.43881	0.0772355	0.732676
Nitab4.5_0003546g0030	#N/A	-0.365017	5.00492	3.43802	0.0772674	0.732676
Nitab4.5_0002816g0030	#N/A	-0.5942	3.09698	3.43689	0.0773127	0.732676
Nitab4.5_0000381g0170	#N/A	-0.396222	4.36441	3.43539	0.0773729	0.732738
Nitab4.5_0000052g0040	#N/A	0.367879	4.32746	3.42778	0.0776789	0.733457
Nitab4.5_0000043g0130	#N/A	0.396981	4.57271	3.42612	0.0777456	0.733457
Nitab4.5_0000571g0030	#N/A	-0.488583	3.43443	3.42482	0.077798	0.733457
Nitab4.5_0005858g0140	#N/A	-0.455932	3.85827	3.42398	0.0778321	0.733457
Nitab4.5_0000976g0320	#N/A	0.363362	5.09786	3.42387	0.0778364	0.733457
Nitab4.5_0002451g0040	#N/A	-0.211409	7.04594	3.42218	0.0779048	0.733457
Nitab4.5_0001823g0090	#N/A	0.632856	3.43922	3.42131	0.0779401	0.733457
Nitab4.5_0002255g0070	#N/A	-0.619729	3.24423	3.42095	0.0779547	0.733457
Nitab4.5_0002567g0110	#N/A	-0.274599	6.4679	3.42063	0.0779674	0.733457
Nitab4.5_0000415g0090	#N/A	-0.191704	10.7069	3.41932	0.0780205	0.733457
Nitab4.5_0000787g0200	#N/A	0.561083	3.5727	3.41887	0.0780387	0.733457
Nitab4.5_0000044g0240	#N/A	1.03684	4.4809	3.41698	0.0781156	0.733536
Nitab4.5_0000578g0180	#N/A	0.551567	3.81213	3.41602	0.0781544	0.733536
Nitab4.5_0000446g0220	#N/A	-0.426454	3.94568	3.41342	0.0782601	0.733746
Nitab4.5_0001841g0030	#N/A	0.612675	3.19489	3.41176	0.0783276	0.733746
Nitab4.5_0000914g0320	#N/A	-0.413412	4.81493	3.41104	0.0783569	0.733746
Nitab4.5_0000767g0010	#N/A	0.461728	3.81435	3.41019	0.0783914	0.733746
Nitab4.5_0000318g0140	#N/A	-0.313896	5.16999	3.40767	0.0784942	0.733788
Nitab4.5_0002240g0010	#N/A	-0.453853	3.84674	3.40745	0.0785032	0.733788
Nitab4.5_0006914g0020	#N/A	-0.169166	10.292	3.40539	0.0785874	0.733799
Nitab4.5_0000170g0030	#N/A	-0.274247	5.76094	3.40479	0.0786117	0.733799
Nitab4.5_0002695g0050	#N/A	-0.350863	4.53059	3.40178	0.0787349	0.734447
Nitab4.5_0003577g0020	#N/A	-0.550493	3.70022	3.40009	0.078804	0.73455
Nitab4.5_0000283g0060	#N/A	0.197342	8.86056	3.39821	0.0788811	0.73455
Nitab4.5_0003203g0050	#N/A	-0.254879	6.24263	3.39575	0.0789821	0.73455
Nitab4.5_0000208g0030	#N/A	0.322613	5.4835	3.39511	0.0790087	0.73455
Nitab4.5_0000638g0260	#N/A	-0.566174	3.61322	3.39368	0.0790671	0.73455
Nitab4.5_0000635g0060	#N/A	-0.530331	3.55715	3.39366	0.0790682	0.73455
Nitab4.5_0003072g0060	#N/A	-0.375612	4.39892	3.38741	0.0793257	0.736299
Nitab4.5_0000143g0140	#N/A	0.344884	4.81375	3.38648	0.0793641	0.736299
Nitab4.5_0001085g0100	#N/A	-0.348208	4.57384	3.38177	0.079559	0.737534
Nitab4.5_0001937g0020	#N/A	0.786922	3.14892	3.38066	0.0796052	0.737534
gene-NitaCp035	#N/A	0.44481	5.84585	3.37719	0.0797492	0.737886
Nitab4.5_0000309g0180	#N/A	0.270738	6.01209	3.37714	0.079751	0.737886
Nitab4.5_0000694g0090	#N/A	-0.614215	3.15227	3.37106	0.0800045	0.739727
Nitab4.5_0004176g0020	#N/A	0.41577	4.75919	3.36977	0.0800582	0.739727
Nitab4.5_0000555g0150	#N/A	-0.792141	2.83445	3.36846	0.0801127	0.739731
Nitab4.5_0000677g0030	#N/A	-0.241871	6.61019	3.36646	0.0801962	0.739738
Nitab4.5_0002494g0060	#N/A	-0.579643	3.40715	3.35907	0.0805063	0.739738
Nitab4.5_0000143g0050	#N/A	-0.518063	4.18238	3.35538	0.0806611	0.739738
Nitab4.5_0000114g0120	#N/A	-0.222038	7.65952	3.35468	0.0806908	0.739738
Nitab4.5_0003265g0050	#N/A	-0.35549	4.9014	3.35411	0.0807146	0.739738
Nitab4.5_0000892g0110	#N/A	-0.625486	3.2074	3.35298	0.0807625	0.739738
Nitab4.5_0001802g0030	#N/A	0.205072	9.75358	3.3527	0.0807741	0.739738
Nitab4.5_0002486g0050	#N/A	-0.209438	7.71286	3.35207	0.0808009	0.739738
Nitab4.5_0001735g0080	#N/A	-0.392513	4.52919	3.35155	0.0808227	0.739738
Nitab4.5_0001047g0030	#N/A	-0.278945	5.69641	3.35061	0.0808622	0.739738
Nitab4.5_0000119g0030	#N/A	-0.391907	4.422	3.34916	0.0809236	0.739738
Nitab4.5_0000900g0110	#N/A	-0.619987	3.22197	3.34714	0.0810089	0.739738
Nitab4.5_0002567g0050	#N/A	-0.331402	5.10887	3.34651	0.0810356	0.739738
Nitab4.5_0001121g0110	#N/A	0.227531	6.80718	3.34617	0.08105	0.739738
Nitab4.5_0005616g0050	#N/A	0.51186	4.32112	3.34272	0.0811964	0.739738
Nitab4.5_0001144g0030	#N/A	0.260565	9.79683	3.34257	0.0812027	0.739738
Nitab4.5_0004867g0010	#N/A	-0.280541	5.29051	3.34248	0.0812066	0.739738
Nitab4.5_0000939g0050	#N/A	-0.570304	3.39239	3.34136	0.0812538	0.739738
Nitab4.5_0000067g0040	#N/A	-0.249776	6.21079	3.34076	0.0812794	0.739738
Nitab4.5_0002211g0080	#N/A	0.554605	4.05034	3.34073	0.0812808	0.739738
Nitab4.5_0000431g0160	#N/A	-0.279464	6.36694	3.3403	0.0812988	0.739738
Nitab4.5_0001160g0040	#N/A	-0.317015	5.03834	3.33959	0.081329	0.739738
Nitab4.5_0002839g0040	#N/A	-0.603736	3.01487	3.33892	0.0813577	0.739738
Nitab4.5_0002863g0040	#N/A	-0.413926	4.45153	3.3355	0.0815033	0.74057
Nitab4.5_0000650g0260	#N/A	-0.249171	7.4411	3.33357	0.0815853	0.740822
Nitab4.5_0001233g0010	#N/A	-0.301544	5.81723	3.33007	0.0817348	0.741688
Nitab4.5_0001588g0010	#N/A	-0.273431	6.48367	3.32442	0.0819768	0.74339
Nitab4.5_0001894g0030	#N/A	-0.344995	4.96093	3.32211	0.0820759	0.743781
Nitab4.5_0002229g0140	#N/A	-0.61736	2.91385	3.32044	0.0821479	0.743781
Nitab4.5_0001580g0030	#N/A	0.29119	5.67425	3.31962	0.082183	0.743781
Nitab4.5_0000635g0080	#N/A	0.203663	8.85717	3.31693	0.0822986	0.744334
Nitab4.5_0002101g0060	#N/A	-0.267148	6.14542	3.31038	0.0825816	0.746265
Nitab4.5_0000608g0140	#N/A	-0.265403	5.79826	3.30946	0.0826212	0.746265
Nitab4.5_0000939g0040	#N/A	-0.37233	4.3721	3.30715	0.0827216	0.746628
Nitab4.5_0003976g0030	#N/A	-0.354231	4.59777	3.30541	0.082797	0.746628
Nitab4.5_0001965g0060	#N/A	0.40991	4.82691	3.30476	0.0828252	0.746628
Nitab4.5_0004088g0090	#N/A	-0.262456	7.10029	3.30291	0.0829053	0.746857
Nitab4.5_0002641g0060	#N/A	0.222605	6.50345	3.30112	0.0829831	0.747066
Nitab4.5_0003395g0010	#N/A	0.776974	2.93575	3.29911	0.0830707	0.747168
Nitab4.5_0001090g0120	#N/A	-0.315933	5.26836	3.29725	0.0831519	0.747168
Nitab4.5_0000038g0350	#N/A	-0.833765	2.4837	3.2971	0.0831583	0.747168
Nitab4.5_0000249g0160	#N/A	0.345202	5.25755	3.29538	0.0832332	0.747238
Nitab4.5_0001616g0100	#N/A	0.406365	4.44916	3.29442	0.0832753	0.747238
Nitab4.5_0000571g0110	#N/A	0.82379	4.48286	3.29004	0.0834666	0.748463
Nitab4.5_0000550g0010	#N/A	0.479466	4.18605	3.28492	0.0836913	0.749915
Nitab4.5_0000047g0130	#N/A	0.60682	7.06257	3.28163	0.0838361	0.749915
Nitab4.5_0001027g0070	#N/A	0.234643	6.38229	3.28161	0.0838367	0.749915
Nitab4.5_0000630g0020	#N/A	0.338861	5.10731	3.28007	0.0839046	0.749915
Nitab4.5_0001663g0180	#N/A	0.287472	5.14848	3.27585	0.0840909	0.749915
Nitab4.5_0001311g0090	#N/A	0.572677	3.62103	3.27571	0.0840972	0.749915
Nitab4.5_0002333g0030	#N/A	-0.49963	3.41594	3.27348	0.0841958	0.749915
Nitab4.5_0000875g0100	#N/A	0.684078	3.20815	3.27328	0.0842046	0.749915
Nitab4.5_0000350g0040	#N/A	-0.304848	5.35512	3.27266	0.084232	0.749915
Nitab4.5_0003138g0030	#N/A	-0.354752	4.66359	3.27196	0.084263	0.749915
Nitab4.5_0000295g0150	#N/A	0.343481	5.19856	3.26919	0.0843857	0.749915
Nitab4.5_0000978g0150	#N/A	-0.272898	5.65274	3.26851	0.0844157	0.749915
Nitab4.5_0000008g0410	#N/A	-0.268636	6.44624	3.26717	0.0844754	0.749915
Nitab4.5_0000288g0050	#N/A	-0.675418	2.88042	3.26412	0.084611	0.749915
Nitab4.5_0000377g0140	#N/A	-0.654207	2.92028	3.26394	0.0846188	0.749915
Nitab4.5_0000856g0190	#N/A	-0.576321	3.47938	3.26374	0.0846279	0.749915
Nitab4.5_0000394g0020	#N/A	-0.708465	2.91228	3.26233	0.0846906	0.749915
Nitab4.5_0001991g0020	#N/A	-0.52527	4.02003	3.26132	0.0847356	0.749915
Nitab4.5_0000001g0010	#N/A	-0.452873	4.75888	3.26098	0.0847507	0.749915
Nitab4.5_0003016g0040	#N/A	0.340848	5.32584	3.26075	0.084761	0.749915
Nitab4.5_0001620g0020	#N/A	-0.366861	4.87292	3.26032	0.0847802	0.749915
Nitab4.5_0000027g0460	#N/A	-0.470425	3.40899	3.25904	0.0848374	0.749936
Nitab4.5_0000263g0240	#N/A	0.477181	3.73786	3.25773	0.0848958	0.749968
Nitab4.5_0000508g0190	#N/A	0.380286	5.30769	3.25309	0.0851032	0.750668
Nitab4.5_0000588g0310	#N/A	-0.437596	3.97038	3.25295	0.0851097	0.750668
Nitab4.5_0004550g0060	#N/A	-0.486954	3.91958	3.25227	0.0851398	0.750668
Nitab4.5_0000392g0120	#N/A	0.508542	3.95962	3.24924	0.0852757	0.751237
Nitab4.5_0002531g0130	#N/A	-0.22984	7.83691	3.2476	0.0853493	0.751237
Nitab4.5_0002656g0040	#N/A	0.392724	5.01582	3.24716	0.0853691	0.751237
Nitab4.5_0004318g0050	#N/A	0.27752	6.40749	3.24171	0.0856145	0.752912
Nitab4.5_0002553g0010	#N/A	0.168157	10.9567	3.23787	0.0857881	0.753381
Nitab4.5_0001079g0140	#N/A	0.454278	3.69148	3.2368	0.0858363	0.753381
Nitab4.5_0000309g0350	#N/A	0.366841	4.86536	3.23645	0.0858522	0.753381
Nitab4.5_0004074g0020	#N/A	-0.36259	4.91704	3.23566	0.0858882	0.753381
Nitab4.5_0006139g0010	#N/A	-0.422851	4.06052	3.23442	0.0859443	0.75339
Nitab4.5_0000433g0060	#N/A	0.705611	2.78194	3.2331	0.0860038	0.753428
Nitab4.5_0000973g0040	#N/A	-0.238087	7.26303	3.23118	0.086091	0.753704
Nitab4.5_0002944g0200	#N/A	-0.308011	5.49999	3.22859	0.0862087	0.753704
Nitab4.5_0002037g0010	#N/A	-0.421306	4.10647	3.2285	0.0862126	0.753704
Nitab4.5_0007992g0040	#N/A	-0.310657	5.30218	3.22466	0.0863875	0.753704
Nitab4.5_0001323g0140	#N/A	0.568434	3.27135	3.22402	0.0864168	0.753704
Nitab4.5_0001015g0040	#N/A	-0.568622	3.08733	3.22373	0.0864299	0.753704
Nitab4.5_0000208g0070	#N/A	0.514026	3.97497	3.22251	0.0864857	0.753704
Nitab4.5_0004525g0040	#N/A	-0.435319	3.75588	3.22228	0.0864963	0.753704
Nitab4.5_0000312g0060	#N/A	1.02742	4.0427	3.22116	0.0865473	0.753704
Nitab4.5_0000153g0190	#N/A	-0.373755	4.77688	3.21965	0.0866165	0.753704
Nitab4.5_0000511g0110	#N/A	-0.584875	3.39455	3.21663	0.0867545	0.753704
Nitab4.5_0001915g0130	#N/A	0.512695	3.66392	3.21496	0.0868309	0.753704
Nitab4.5_0000009g0460	#N/A	-0.274805	6.09145	3.21129	0.0869994	0.753704
Nitab4.5_0004955g0030	#N/A	-0.32411	5.00785	3.21019	0.08705	0.753704
Nitab4.5_0001815g0060	#N/A	-0.347426	4.63435	3.20786	0.0871572	0.753704
Nitab4.5_0002700g0050	#N/A	0.754262	3.46961	3.20692	0.0872003	0.753704
Nitab4.5_0000715g0120	#N/A	0.444591	4.21378	3.20501	0.0872887	0.753704
Nitab4.5_0004325g0030	#N/A	0.544332	3.52694	3.20367	0.0873504	0.753704
Nitab4.5_0002228g0050	#N/A	0.462808	3.97644	3.20337	0.0873641	0.753704
Nitab4.5_0000941g0050	#N/A	-0.541042	3.23771	3.2032	0.0873718	0.753704
Nitab4.5_0000456g0040	#N/A	0.407194	4.10458	3.20304	0.0873793	0.753704
Nitab4.5_0000668g0150	#N/A	-0.332268	5.03486	3.20296	0.0873832	0.753704
Nitab4.5_0000368g0020	#N/A	0.216552	7.3199	3.20201	0.0874268	0.753704
Nitab4.5_0002322g0150	#N/A	-0.369369	4.56489	3.20179	0.0874373	0.753704
Nitab4.5_0001233g0030	#N/A	0.665146	2.95643	3.20133	0.0874582	0.753704
Nitab4.5_0003412g0060	#N/A	-0.23957	6.62277	3.20102	0.0874728	0.753704
Nitab4.5_0000312g0140	#N/A	0.553485	3.37305	3.19993	0.0875233	0.753704
Nitab4.5_0001119g0040	#N/A	0.710022	2.84156	3.19777	0.0876232	0.754041
Nitab4.5_0003132g0140	#N/A	-0.519779	3.22782	3.1967	0.0876728	0.754041
Nitab4.5_0000633g0080	#N/A	-0.375512	4.28021	3.19381	0.0878069	0.754115
Nitab4.5_0003209g0020	#N/A	-0.462094	3.6805	3.19152	0.0879131	0.754115
Nitab4.5_0000140g0030	#N/A	-0.559123	3.69003	3.19096	0.0879391	0.754115
Nitab4.5_0001082g0040	#N/A	0.396652	4.67522	3.1908	0.0879469	0.754115
Nitab4.5_0002936g0040	#N/A	-0.179363	10.7769	3.19058	0.0879571	0.754115
Nitab4.5_0000463g0190	#N/A	0.434223	4.28895	3.18903	0.0880293	0.754261
Nitab4.5_0001239g0100	#N/A	-0.400481	4.0124	3.18583	0.0881781	0.755033
Nitab4.5_0001727g0140	#N/A	0.708422	2.98889	3.18453	0.0882392	0.755033
Nitab4.5_0002795g0030	#N/A	-0.567501	3.20783	3.18354	0.0882851	0.755033
Nitab4.5_0000869g0120	#N/A	-0.53138	3.36172	3.18195	0.0883597	0.755066
Nitab4.5_0003096g0040	#N/A	-0.635255	2.95481	3.1811	0.0883993	0.755066
Nitab4.5_0000086g0180	#N/A	-0.368299	4.63159	3.17646	0.0886167	0.75645
Nitab4.5_0000007g0030	#N/A	0.601304	3.43161	3.17248	0.0888038	0.757542
Nitab4.5_0001891g0050	#N/A	0.274231	6.52011	3.17139	0.0888553	0.757542
Nitab4.5_0001154g0060	#N/A	-0.277567	5.52622	3.16888	0.0889734	0.758075
Nitab4.5_0000468g0100	#N/A	0.264828	6.79517	3.16535	0.0891402	0.759023
Nitab4.5_0002546g0070	#N/A	-0.554697	3.50174	3.16295	0.0892536	0.759516
Nitab4.5_0000159g0190	#N/A	-0.447711	3.7014	3.15952	0.089416	0.760425
Nitab4.5_0000344g0020	#N/A	-0.732721	2.70837	3.15807	0.0894847	0.760536
Nitab4.5_0000019g0170	#N/A	-0.40258	4.82073	3.15619	0.0895739	0.760822
Nitab4.5_0001215g0190	#N/A	-0.293867	5.81749	3.15225	0.0897617	0.761493
Nitab4.5_0000135g0030	#N/A	-0.574794	3.08775	3.15219	0.0897642	0.761493
Nitab4.5_0000202g0170	#N/A	-0.267857	5.72478	3.14848	0.0899414	0.762511
Nitab4.5_0002322g0100	#N/A	-0.49826	3.30237	3.14656	0.0900332	0.762511
Nitab4.5_0000227g0180	#N/A	-0.588497	3.10727	3.14617	0.0900516	0.762511
Nitab4.5_0000600g0050	#N/A	-0.773252	2.5753	3.14297	0.0902051	0.762741
Nitab4.5_0001257g0060	#N/A	-0.509722	3.41989	3.14187	0.0902577	0.762741
Nitab4.5_0004166g0030	#N/A	0.329506	4.86907	3.14072	0.090313	0.762741
Nitab4.5_0000287g0320	#N/A	0.383317	5.11854	3.13925	0.0903832	0.762741
Nitab4.5_0000718g0320	#N/A	0.303779	5.67887	3.13916	0.0903875	0.762741
Nitab4.5_0001348g0090	#N/A	-0.312144	5.40872	3.13863	0.0904134	0.762741
Nitab4.5_0002394g0050	#N/A	0.330653	4.91823	3.13438	0.0906176	0.763925
Nitab4.5_0000737g0120	#N/A	0.406399	5.37967	3.13339	0.0906655	0.763925
Nitab4.5_0000001g0080	#N/A	-0.224951	8.47242	3.13151	0.0907557	0.763986
Nitab4.5_0000402g0230	#N/A	0.614825	3.78232	3.13092	0.0907844	0.763986
Nitab4.5_0002219g0040	#N/A	-0.32916	4.68276	3.12895	0.0908794	0.764284
Nitab4.5_0000477g0020	#N/A	0.469988	4.01531	3.1274	0.0909543	0.764284
Nitab4.5_0001893g0020	#N/A	-0.272105	5.6476	3.12649	0.0909987	0.764284
Nitab4.5_0002255g0020	#N/A	-0.493516	3.72719	3.12556	0.0910434	0.764284
Nitab4.5_0001431g0010	#N/A	-0.26103	6.17297	3.1214	0.0912453	0.765359
Nitab4.5_0000904g0020	#N/A	-0.282009	5.33831	3.12062	0.0912834	0.765359
Nitab4.5_0002739g0110	#N/A	0.257059	6.21309	3.11794	0.0914133	0.765979
Nitab4.5_0000308g0140	#N/A	0.286015	5.72026	3.11517	0.0915485	0.766442
Nitab4.5_0003463g0110	#N/A	0.641228	2.85035	3.11344	0.0916325	0.766442
Nitab4.5_0000375g0370	#N/A	0.612367	3.33507	3.11335	0.0916371	0.766442
Nitab4.5_0002957g0030	#N/A	-0.290056	5.47263	3.11082	0.0917607	0.766442
Nitab4.5_0000613g0230	#N/A	0.333734	4.92952	3.11068	0.0917675	0.766442
Nitab4.5_0004397g0010	#N/A	0.212233	7.73691	3.10909	0.0918451	0.766442
Nitab4.5_0004987g0080	#N/A	0.36942	5.51385	3.10877	0.091861	0.766442
Nitab4.5_0001454g0080	#N/A	-0.280556	5.64249	3.10233	0.0921769	0.768163
Nitab4.5_0001127g0030	#N/A	0.644864	3.06097	3.10177	0.0922042	0.768163
Nitab4.5_0000467g0020	#N/A	-0.394798	4.14728	3.09931	0.092325	0.768163
Nitab4.5_0001269g0080	#N/A	0.32678	5.09431	3.09913	0.0923338	0.768163
Nitab4.5_0000145g0210	#N/A	0.29723	5.80372	3.09864	0.0923582	0.768163
Nitab4.5_0006338g0100	#N/A	-0.287382	5.87738	3.0977	0.0924042	0.768163
Nitab4.5_0000397g0060	#N/A	0.291223	6.23152	3.09489	0.0925432	0.768851
Nitab4.5_0002579g0010	#N/A	0.38737	4.78526	3.09166	0.0927025	0.769706
Nitab4.5_0000009g0240	#N/A	-0.326318	5.35517	3.08685	0.0929407	0.770807
Nitab4.5_0003698g0060	#N/A	-0.443193	3.64677	3.08671	0.0929478	0.770807
Nitab4.5_0003181g0040	#N/A	-0.432239	4.25458	3.08485	0.09304	0.771104
Nitab4.5_0002107g0060	#N/A	-0.303414	5.48967	3.08307	0.0931285	0.771199
Nitab4.5_0002192g0040	#N/A	-0.237999	5.82214	3.08235	0.0931642	0.771199
Nitab4.5_0002904g0060	#N/A	0.39191	5.02289	3.07788	0.0933869	0.772493
Nitab4.5_0001322g0020	#N/A	-0.491729	3.52786	3.07378	0.093592	0.772493
Nitab4.5_0000706g0160	#N/A	-0.320446	5.25708	3.07263	0.0936496	0.772493
Nitab4.5_0002093g0080	#N/A	-0.716623	2.89946	3.06801	0.0938808	0.772493
Nitab4.5_0007189g0070	#N/A	0.497122	3.59827	3.06781	0.093891	0.772493
Nitab4.5_0002738g0080	#N/A	0.548453	3.25092	3.06622	0.0939705	0.772493
Nitab4.5_0000262g0090	#N/A	-0.463648	4.22805	3.06559	0.0940024	0.772493
Nitab4.5_0002567g0160	#N/A	-0.454118	3.62015	3.0654	0.094012	0.772493
Nitab4.5_0002322g0060	#N/A	-0.216565	7.34872	3.06501	0.0940316	0.772493
Nitab4.5_0001160g0070	#N/A	-0.257645	5.61438	3.06467	0.0940488	0.772493
Nitab4.5_0000527g0130	#N/A	-0.271742	5.71659	3.06117	0.0942249	0.772493
Nitab4.5_0007186g0010	#N/A	-0.419614	3.71607	3.06079	0.0942441	0.772493
Nitab4.5_0001224g0060	#N/A	0.717091	3.17893	3.06044	0.0942618	0.772493
Nitab4.5_0003240g0050	#N/A	-0.262391	6.07951	3.06033	0.0942674	0.772493
Nitab4.5_0001937g0060	#N/A	0.272424	5.4947	3.05957	0.0943056	0.772493
Nitab4.5_0002887g0100	#N/A	-0.407651	3.94274	3.05824	0.0943727	0.772493
Nitab4.5_0001119g0090	#N/A	-0.689483	2.8046	3.05776	0.094397	0.772493
Nitab4.5_0001989g0050	#N/A	-0.284167	6.89936	3.05516	0.0945285	0.772493
Nitab4.5_0000383g0400	#N/A	0.433524	3.76465	3.05472	0.0945504	0.772493
Nitab4.5_0001526g0120	#N/A	-0.298542	5.20739	3.05417	0.0945786	0.772493
Nitab4.5_0001175g0100	#N/A	-0.53935	3.18951	3.05268	0.094654	0.772493
Nitab4.5_0001781g0230	#N/A	0.431361	4.11746	3.05266	0.0946549	0.772493
Nitab4.5_0000263g0250	#N/A	0.229422	6.69805	3.05194	0.0946916	0.772493
Nitab4.5_0002209g0110	#N/A	-0.542668	3.55302	3.04991	0.0947941	0.772493
Nitab4.5_0003778g0020	#N/A	-0.333364	4.57404	3.0499	0.0947949	0.772493
Nitab4.5_0000067g0130	#N/A	0.593471	3.55209	3.04968	0.0948061	0.772493
Nitab4.5_0001780g0130	#N/A	0.717373	3.03925	3.04878	0.094852	0.772493
Nitab4.5_0001714g0190	#N/A	-0.359181	4.48187	3.04713	0.0949354	0.772493
Nitab4.5_0000680g0160	#N/A	0.448582	4.22425	3.04639	0.0949733	0.772493
Nitab4.5_0000170g0080	#N/A	0.458592	3.78431	3.04512	0.0950377	0.772493
Nitab4.5_0000170g0090	#N/A	0.376383	4.67406	3.04445	0.0950718	0.772493
Nitab4.5_0000332g0060	#N/A	-0.226303	6.55902	3.0427	0.0951612	0.772761
Nitab4.5_0001453g0030	#N/A	-0.455631	3.51116	3.04	0.0952989	0.772817
Nitab4.5_0000368g0120	#N/A	-0.566277	3.49433	3.0399	0.095304	0.772817
Nitab4.5_0001061g0090	#N/A	-0.265367	6.47431	3.03924	0.0953377	0.772817
Nitab4.5_0001002g0010	#N/A	-0.415536	4.26943	3.03446	0.0955821	0.773464
Nitab4.5_0000022g0280	#N/A	0.334113	4.81591	3.03421	0.095595	0.773464
Nitab4.5_0001696g0030	#N/A	0.509169	4.08104	3.03265	0.0956751	0.773464
Nitab4.5_0000202g0020	#N/A	-0.17658	9.84174	3.0324	0.0956878	0.773464
Nitab4.5_0003976g0020	#N/A	-0.421464	4.18413	3.02981	0.0958212	0.773464
Nitab4.5_0002390g0020	#N/A	-0.286081	5.21313	3.0289	0.0958678	0.773464
Nitab4.5_0000388g0100	#N/A	-0.248427	6.36169	3.02789	0.0959198	0.773464
Nitab4.5_0001180g0140	#N/A	0.612071	4.95247	3.0246	0.0960894	0.773464
Nitab4.5_0001454g0160	#N/A	-0.430578	3.85418	3.02388	0.0961264	0.773464
Nitab4.5_0000167g0290	#N/A	-0.258853	6.47869	3.02311	0.0961659	0.773464
Nitab4.5_0000735g0010	#N/A	-0.536906	3.53911	3.02277	0.0961838	0.773464
Nitab4.5_0000209g0250	#N/A	-0.217372	6.9341	3.02059	0.0962961	0.773464
Nitab4.5_0001187g0150	#N/A	-0.531779	3.42203	3.01813	0.0964234	0.773464
Nitab4.5_0000505g0080	#N/A	0.198824	8.78152	3.01622	0.0965225	0.773464
Nitab4.5_0000031g0220	#N/A	0.422733	4.45772	3.01552	0.0965585	0.773464
Nitab4.5_0002399g0010	#N/A	0.439839	3.74329	3.0155	0.09656	0.773464
Nitab4.5_0000583g0120	#N/A	-0.198884	7.66498	3.01523	0.0965735	0.773464
Nitab4.5_0001107g0060	#N/A	0.333391	4.88107	3.01384	0.0966456	0.773464
Nitab4.5_0001509g0050	#N/A	-0.313967	4.83242	3.01239	0.096721	0.773464
Nitab4.5_0002312g0080	#N/A	-0.216607	6.75169	3.0117	0.0967568	0.773464
Nitab4.5_0002238g0030	#N/A	-0.600998	2.95541	3.01103	0.0967917	0.773464
Nitab4.5_0000153g0040	#N/A	0.345576	4.93934	3.01001	0.0968447	0.773464
Nitab4.5_0000003g0940	#N/A	0.182433	10.3838	3.00999	0.0968457	0.773464
Nitab4.5_0001509g0090	#N/A	-0.519673	3.21536	3.00984	0.096854	0.773464
Nitab4.5_0000681g0060	#N/A	0.259466	6.36882	3.00944	0.0968743	0.773464
Nitab4.5_0000782g0040	#N/A	-0.307748	5.20162	3.0084	0.0969289	0.773464
Nitab4.5_0001756g0110	#N/A	0.340895	5.82338	3.0081	0.0969446	0.773464
Nitab4.5_0000343g0310	#N/A	-0.530059	3.42487	3.00417	0.0971494	0.77386
Nitab4.5_0000205g0080	#N/A	0.624452	3.04851	3.00409	0.0971534	0.77386
Nitab4.5_0001925g0100	#N/A	-0.461392	3.85407	3.00181	0.0972725	0.77386
Nitab4.5_0004924g0010	#N/A	0.648848	3.46643	3.00116	0.0973069	0.77386
Nitab4.5_0000151g0140	#N/A	0.206601	7.85881	2.99865	0.0974383	0.77386
Nitab4.5_0003823g0070	#N/A	-0.751432	2.69694	2.99727	0.0975102	0.77386
Nitab4.5_0002436g0100	#N/A	-0.253001	6.0431	2.99628	0.0975626	0.77386
Nitab4.5_0000365g0230	#N/A	-0.461133	4.09264	2.99574	0.0975909	0.77386
Nitab4.5_0000516g0120	#N/A	-0.526187	3.20597	2.99453	0.0976543	0.77386
Nitab4.5_0006230g0020	#N/A	-0.314458	4.793	2.9945	0.097656	0.77386
Nitab4.5_0000070g0160	#N/A	0.391648	6.51601	2.99381	0.0976922	0.77386
Nitab4.5_0003111g0090	#N/A	-0.480975	3.42152	2.99375	0.0976953	0.77386
Nitab4.5_0000186g0060	#N/A	-0.173025	10.322	2.9922	0.097777	0.77386
Nitab4.5_0006963g0030	#N/A	-0.268281	5.50132	2.99202	0.0977865	0.77386
Nitab4.5_0000059g0450	#N/A	0.674866	3.86603	2.9887	0.0979614	0.774397
Nitab4.5_0002311g0140	#N/A	-0.280404	6.28651	2.98653	0.0980759	0.774397
Nitab4.5_0000257g0240	#N/A	0.291222	5.88928	2.9863	0.0980881	0.774397
Nitab4.5_0000636g0090	#N/A	-0.569063	3.28524	2.98571	0.0981192	0.774397
Nitab4.5_0000102g0030	#N/A	0.290027	5.30366	2.98398	0.0982104	0.774397
Nitab4.5_0000919g0060	#N/A	-0.401255	3.97585	2.98285	0.0982701	0.774397
Nitab4.5_0005699g0010	#N/A	-0.378526	4.14261	2.98279	0.0982735	0.774397
Nitab4.5_0000295g0130	#N/A	-0.416892	4.01164	2.98162	0.0983352	0.774397
Nitab4.5_0000136g0450	#N/A	0.576879	3.78288	2.9807	0.0983841	0.774397
Nitab4.5_0003524g0010	#N/A	-0.748591	3.63089	2.97818	0.0985179	0.774397
Nitab4.5_0001439g0100	#N/A	0.463858	4.63231	2.97746	0.0985558	0.774397
Nitab4.5_0005569g0040	#N/A	-0.448236	4.09198	2.97655	0.0986042	0.774397
Nitab4.5_0000145g0060	#N/A	-0.474877	3.40164	2.9764	0.0986125	0.774397
Nitab4.5_0000349g0110	#N/A	-0.32066	5.0756	2.97538	0.0986664	0.774397
Nitab4.5_0000055g0260	#N/A	0.505955	4.60465	2.97421	0.0987289	0.774397
Nitab4.5_0000121g0170	#N/A	0.491773	3.6682	2.97362	0.0987604	0.774397
Nitab4.5_0004741g0030	#N/A	-0.346339	4.33934	2.97144	0.0988765	0.774863
Nitab4.5_0001093g0100	#N/A	-0.508481	3.32514	2.97005	0.0989502	0.774997
Nitab4.5_0002141g0010	#N/A	-0.755549	2.73439	2.96811	0.099054	0.775366
Nitab4.5_0000707g0110	#N/A	0.380591	4.77917	2.96661	0.099134	0.775548
Nitab4.5_0002836g0030	#N/A	0.238632	6.55095	2.96549	0.0991941	0.775574
Nitab4.5_0000404g0190	#N/A	-0.748086	2.80364	2.96194	0.0993845	0.776619
Nitab4.5_0001348g0250	#N/A	-0.547354	3.5445	2.95579	0.0997149	0.778482
Nitab4.5_0000737g0030	#N/A	0.433419	4.14038	2.95313	0.0998581	0.778482
Nitab4.5_0000519g0270	#N/A	-0.446239	3.71166	2.95221	0.0999075	0.778482
Nitab4.5_0003441g0020	#N/A	0.242795	6.88458	2.95123	0.0999606	0.778482
Nitab4.5_0002906g0030	#N/A	-0.344294	4.37913	2.95121	0.0999616	0.778482
Nitab4.5_0001601g0030	#N/A	0.571758	3.08691	2.9504	0.100005	0.778482
Nitab4.5_0000003g0210	#N/A	-0.226045	6.48843	2.94561	0.100265	0.778482
Nitab4.5_0005160g0030	#N/A	0.561297	3.15307	2.94534	0.100279	0.778482
Nitab4.5_0000245g0110	#N/A	-0.502883	3.74654	2.94511	0.100292	0.778482
Nitab4.5_0001338g0090	#N/A	-0.207273	6.8717	2.9428	0.100417	0.778482
Nitab4.5_0000295g0220	#N/A	0.835049	3.15382	2.94268	0.100423	0.778482
Nitab4.5_0001671g0120	#N/A	0.336919	4.91095	2.94106	0.100511	0.778482
Nitab4.5_0001700g0040	#N/A	-0.553449	3.32592	2.94093	0.100519	0.778482
Nitab4.5_0001021g0090	#N/A	0.673711	5.02968	2.93867	0.100641	0.778482
Nitab4.5_0003959g0010	#N/A	0.357768	4.39836	2.93744	0.100709	0.778482
Nitab4.5_0006893g0020	#N/A	0.695751	3.32461	2.93618	0.100777	0.778482
Nitab4.5_0000790g0020	#N/A	-0.337206	4.50961	2.93224	0.100992	0.778482
Nitab4.5_0002229g0120	#N/A	0.419133	3.95575	2.93223	0.100993	0.778482
Nitab4.5_0000391g0030	#N/A	0.683052	3.19365	2.92977	0.101127	0.778482
Nitab4.5_0000742g0190	#N/A	-0.338598	4.78117	2.92965	0.101133	0.778482
Nitab4.5_0001895g0080	#N/A	-0.301961	5.77579	2.92952	0.101141	0.778482
Nitab4.5_0001495g0080	#N/A	0.549877	3.53975	2.9286	0.101191	0.778482
Nitab4.5_0001800g0150	#N/A	-0.353619	6.27294	2.92815	0.101216	0.778482
Nitab4.5_0000917g0060	#N/A	0.266638	5.76424	2.92814	0.101216	0.778482
Nitab4.5_0001417g0090	#N/A	-0.551086	3.21751	2.92774	0.101238	0.778482
Nitab4.5_0000138g0250	#N/A	0.345888	4.8568	2.92759	0.101246	0.778482
Nitab4.5_0000245g0250	#N/A	-0.514073	3.81187	2.92751	0.101251	0.778482
Nitab4.5_0000845g0030	#N/A	0.386092	4.73878	2.92743	0.101255	0.778482
Nitab4.5_0000775g0060	#N/A	-0.559955	3.34382	2.92617	0.101324	0.778482
Nitab4.5_0002625g0040	#N/A	-0.533786	3.24847	2.92605	0.101331	0.778482
Nitab4.5_0000037g0170	#N/A	0.753968	2.89106	2.92002	0.101662	0.779203
Nitab4.5_0004787g0020	#N/A	0.843182	3.14892	2.91961	0.101685	0.779203
Nitab4.5_0000938g0060	#N/A	-0.490865	3.37183	2.91926	0.101704	0.779203
Nitab4.5_0000819g0050	#N/A	0.446918	3.99164	2.91786	0.101781	0.779203
Nitab4.5_0002367g0070	#N/A	-0.497407	3.54066	2.91698	0.10183	0.779203
Nitab4.5_0003919g0010	#N/A	0.235779	6.91925	2.91585	0.101892	0.779203
Nitab4.5_0000231g0390	#N/A	-0.304355	5.46669	2.91573	0.101899	0.779203
Nitab4.5_0001856g0010	#N/A	-0.199707	7.57005	2.91489	0.101945	0.779203
Nitab4.5_0000014g0450	#N/A	-0.557514	3.2238	2.91467	0.101957	0.779203
Nitab4.5_0000008g0320	#N/A	0.49477	3.37937	2.90938	0.10225	0.779203
Nitab4.5_0005973g0010	#N/A	0.447918	4.63007	2.90745	0.102357	0.779203
Nitab4.5_0000059g0410	#N/A	-0.31799	5.06963	2.90615	0.102429	0.779203
Nitab4.5_0000143g0490	#N/A	0.639319	3.39534	2.90349	0.102578	0.779203
Nitab4.5_0000446g0030	#N/A	-0.319174	4.95967	2.90175	0.102674	0.779203
Nitab4.5_0002126g0070	#N/A	0.480575	3.70559	2.90139	0.102694	0.779203
gene-NitaMp005	#N/A	0.242198	6.70787	2.90066	0.102735	0.779203
Nitab4.5_0000052g0210	#N/A	-0.4292	4.27769	2.89959	0.102795	0.779203
Nitab4.5_0000551g0070	#N/A	-0.259195	6.28043	2.89957	0.102796	0.779203
Nitab4.5_0001254g0050	#N/A	0.669133	2.87449	2.89944	0.102803	0.779203
Nitab4.5_0001586g0150	#N/A	-0.297857	5.26766	2.89856	0.102852	0.779203
Nitab4.5_0000305g0380	#N/A	0.299208	5.25429	2.89834	0.102864	0.779203
Nitab4.5_0001924g0030	#N/A	-0.322331	4.89261	2.89485	0.103059	0.779203
Nitab4.5_0000714g0010	#N/A	0.403862	4.16531	2.89432	0.103089	0.779203
Nitab4.5_0000220g0120	#N/A	0.690789	2.89511	2.89403	0.103105	0.779203
Nitab4.5_0000998g0020	#N/A	-0.427436	3.94737	2.89337	0.103142	0.779203
Nitab4.5_0000295g0140	#N/A	-0.414969	3.66541	2.89301	0.103162	0.779203
Nitab4.5_0001192g0040	#N/A	0.282761	5.82234	2.89232	0.103201	0.779203
Nitab4.5_0000119g0420	#N/A	-0.335	4.78299	2.89045	0.103306	0.779203
Nitab4.5_0000912g0280	#N/A	-0.278923	5.58508	2.8902	0.10332	0.779203
Nitab4.5_0000491g0190	#N/A	0.345337	4.96593	2.88819	0.103433	0.779203
Nitab4.5_0000013g0570	#N/A	-0.25917	5.54594	2.88806	0.10344	0.779203
Nitab4.5_0000110g0260	#N/A	-0.36698	4.00904	2.88784	0.103452	0.779203
Nitab4.5_0000482g0110	#N/A	0.683707	3.08227	2.88685	0.103508	0.779203
Nitab4.5_0001569g0080	#N/A	0.364315	4.89037	2.88526	0.103598	0.779203
Nitab4.5_0004513g0020	#N/A	-0.365969	4.39085	2.88476	0.103626	0.779203
Nitab4.5_0000003g0530	#N/A	0.544461	3.77681	2.88427	0.103653	0.779203
Nitab4.5_0000800g0030	#N/A	-0.177872	9.16185	2.88328	0.103709	0.779203
Nitab4.5_0000152g0150	#N/A	-0.334889	4.46489	2.87903	0.103949	0.779203
Nitab4.5_0001542g0050	#N/A	-0.642299	2.99213	2.8778	0.104018	0.779203
Nitab4.5_0000197g0060	#N/A	-0.398599	4.42402	2.87687	0.104071	0.779203
Nitab4.5_0000316g0150	#N/A	0.444868	4.04876	2.87587	0.104128	0.779203
Nitab4.5_0000152g0180	#N/A	0.718125	2.62306	2.87417	0.104224	0.779203
Nitab4.5_0000607g0120	#N/A	-0.442681	3.67711	2.87408	0.104229	0.779203
Nitab4.5_0000459g0090	#N/A	0.290576	5.33647	2.87404	0.104231	0.779203
Nitab4.5_0000002g0320	#N/A	-0.413362	4.1747	2.87305	0.104288	0.779203
Nitab4.5_0000040g0490	#N/A	-0.480257	3.72331	2.87	0.104461	0.779203
Nitab4.5_0001485g0180	#N/A	-0.313698	5.31103	2.869	0.104518	0.779203
Nitab4.5_0000246g0180	#N/A	-0.353679	5.03621	2.86827	0.104559	0.779203
Nitab4.5_0000284g0060	#N/A	-0.260428	5.60574	2.86823	0.104561	0.779203
Nitab4.5_0004739g0020	#N/A	0.733805	2.72455	2.86638	0.104667	0.779203
Nitab4.5_0000474g0030	#N/A	-0.338662	4.36543	2.86577	0.104702	0.779203
Nitab4.5_0001053g0040	#N/A	0.41224	4.10048	2.86513	0.104738	0.779203
Nitab4.5_0002234g0080	#N/A	-0.291018	5.60457	2.86455	0.104771	0.779203
Nitab4.5_0000283g0180	#N/A	-0.196191	6.91279	2.86322	0.104847	0.779203
Nitab4.5_0001832g0030	#N/A	0.765395	3.22583	2.86289	0.104866	0.779203
Nitab4.5_0000634g0050	#N/A	-0.614509	2.91002	2.86251	0.104888	0.779203
Nitab4.5_0000072g0150	#N/A	-0.353492	4.51166	2.86202	0.104915	0.779203
Nitab4.5_0001187g0020	#N/A	0.58038	4.87629	2.862	0.104917	0.779203
Nitab4.5_0000069g0360	#N/A	0.28562	5.21599	2.85965	0.105051	0.779203
Nitab4.5_0004227g0020	#N/A	0.537867	3.52937	2.85886	0.105097	0.779203
Nitab4.5_0001781g0180	#N/A	0.241113	5.85031	2.85597	0.105262	0.779203
Nitab4.5_0000078g0290	#N/A	-0.302148	5.5872	2.85563	0.105282	0.779203
Nitab4.5_0000676g0010	#N/A	0.404254	5.76749	2.85561	0.105283	0.779203
Nitab4.5_0000014g0030	#N/A	-0.528816	3.18038	2.85488	0.105324	0.779203
Nitab4.5_0000326g0360	#N/A	0.498623	3.53792	2.85406	0.105371	0.779203
Nitab4.5_0000300g0020	#N/A	0.294384	5.63306	2.85385	0.105384	0.779203
Nitab4.5_0002488g0010	#N/A	-0.37763	5.12931	2.85178	0.105503	0.779203
Nitab4.5_0000125g0340	#N/A	-0.287419	4.93509	2.85099	0.105548	0.779203
Nitab4.5_0000540g0030	#N/A	0.748647	2.72374	2.85063	0.105568	0.779203
Nitab4.5_0000633g0140	#N/A	-0.444706	4.48257	2.84958	0.105629	0.779203
Nitab4.5_0000651g0290	#N/A	0.629837	2.82163	2.84948	0.105635	0.779203
Nitab4.5_0001229g0120	#N/A	0.282776	6.64475	2.84905	0.105659	0.779203
Nitab4.5_0000668g0080	#N/A	-0.235836	5.87907	2.84856	0.105688	0.779203
Nitab4.5_0000198g0070	#N/A	-0.441091	3.94428	2.84819	0.105709	0.779203
Nitab4.5_0000514g0120	#N/A	0.558113	3.14429	2.84815	0.105712	0.779203
Nitab4.5_0001332g0010	#N/A	-0.608845	3.08911	2.84735	0.105757	0.779203
Nitab4.5_0004981g0070	#N/A	0.619314	2.86045	2.84609	0.10583	0.779203
Nitab4.5_0001295g0140	#N/A	0.46234	4.13995	2.84542	0.105869	0.779203
Nitab4.5_0000563g0180	#N/A	0.730855	3.48886	2.84072	0.106141	0.779547
Nitab4.5_0005048g0050	#N/A	-0.547883	2.97228	2.84067	0.106144	0.779547
Nitab4.5_0000110g0290	#N/A	-0.247964	5.81999	2.84032	0.106164	0.779547
Nitab4.5_0000171g0300	#N/A	0.598518	3.40809	2.84022	0.10617	0.779547
Nitab4.5_0000063g0390	#N/A	-0.251047	5.55808	2.83821	0.106286	0.779547
Nitab4.5_0000069g0480	#N/A	-0.300723	5.2373	2.83809	0.106293	0.779547
Nitab4.5_0002540g0100	#N/A	0.728774	2.72543	2.83772	0.106315	0.779547
Nitab4.5_0000508g0220	#N/A	-0.325967	5.05466	2.83593	0.106418	0.779888
Nitab4.5_0001348g0010	#N/A	-0.495799	4.04622	2.83347	0.106562	0.779943
Nitab4.5_0000749g0160	#N/A	0.504906	3.55929	2.83142	0.106681	0.779943
Nitab4.5_0007214g0010	#N/A	-0.447944	4.21485	2.83071	0.106722	0.779943
Nitab4.5_0000385g0120	#N/A	-0.361092	4.69176	2.82927	0.106806	0.779943
Nitab4.5_0000170g0460	#N/A	-0.372668	4.74001	2.82806	0.106877	0.779943
Nitab4.5_0003265g0060	#N/A	0.197052	8.40022	2.82801	0.10688	0.779943
Nitab4.5_0004482g0060	#N/A	-0.209382	7.74316	2.82782	0.106891	0.779943
Nitab4.5_0000677g0050	#N/A	-0.493275	3.51366	2.82749	0.10691	0.779943
Nitab4.5_0000283g0100	#N/A	-0.189188	8.32911	2.82613	0.106989	0.779943
Nitab4.5_0001105g0200	#N/A	0.56278	4.06506	2.82574	0.107012	0.779943
Nitab4.5_0002075g0020	#N/A	-0.48878	4.12191	2.82445	0.107088	0.779943
Nitab4.5_0000308g0260	#N/A	0.328069	5.18528	2.82308	0.107168	0.779943
Nitab4.5_0000043g0270	#N/A	-0.431948	3.83172	2.82225	0.107217	0.779943
Nitab4.5_0001831g0050	#N/A	-0.24174	6.89135	2.82212	0.107224	0.779943
Nitab4.5_0002231g0060	#N/A	0.267415	5.79951	2.82092	0.107294	0.780026
Nitab4.5_0000859g0260	#N/A	-0.446536	3.44007	2.81891	0.107413	0.780026
Nitab4.5_0000326g0160	#N/A	-0.432212	3.81661	2.81879	0.10742	0.780026
Nitab4.5_0000535g0030	#N/A	-0.483652	3.9843	2.81804	0.107464	0.780026
Nitab4.5_0000191g0190	#N/A	0.716745	3.35271	2.81627	0.107568	0.780367
Nitab4.5_0002543g0160	#N/A	0.343631	4.73385	2.81423	0.107688	0.780739
Nitab4.5_0000492g0190	#N/A	-0.24329	6.62745	2.81346	0.107733	0.780739
Nitab4.5_0001701g0110	#N/A	-0.198232	7.41089	2.81236	0.107798	0.780796
Nitab4.5_0002766g0020	#N/A	0.614763	2.91123	2.80871	0.108013	0.781055
Nitab4.5_0002778g0090	#N/A	-0.247331	5.5998	2.80381	0.108303	0.781055
Nitab4.5_0003495g0060	#N/A	-0.31429	5.10881	2.80369	0.108311	0.781055
Nitab4.5_0000245g0260	#N/A	0.313235	5.19288	2.80325	0.108337	0.781055
Nitab4.5_0001881g0010	#N/A	-0.235492	6.21214	2.80105	0.108467	0.781055
Nitab4.5_0000106g0330	#N/A	0.416649	4.78084	2.80052	0.108499	0.781055
Nitab4.5_0000294g0060	#N/A	-0.571705	2.93659	2.80042	0.108505	0.781055
Nitab4.5_0002574g0030	#N/A	-0.490188	3.69459	2.8001	0.108524	0.781055
Nitab4.5_0003952g0050	#N/A	-0.340703	4.47367	2.79949	0.10856	0.781055
Nitab4.5_0001881g0050	#N/A	0.718784	2.83426	2.79931	0.108571	0.781055
Nitab4.5_0000976g0010	#N/A	-0.197838	8.60009	2.7977	0.108667	0.781055
Nitab4.5_0002085g0160	#N/A	0.228986	7.06137	2.79527	0.108811	0.781055
Nitab4.5_0001201g0060	#N/A	0.29734	5.82207	2.79424	0.108873	0.781055
Nitab4.5_0000123g0510	#N/A	-0.3839	5.31349	2.79358	0.108912	0.781055
Nitab4.5_0005643g0010	#N/A	-0.361375	5.66886	2.79336	0.108925	0.781055
Nitab4.5_0000223g0250	#N/A	0.643808	4.85892	2.79251	0.108976	0.781055
Nitab4.5_0000270g0270	#N/A	-0.225642	6.19308	2.79192	0.109012	0.781055
Nitab4.5_0000936g0010	#N/A	-0.442097	4.11668	2.79161	0.10903	0.781055
Nitab4.5_0001239g0010	#N/A	-0.228967	6.68881	2.79127	0.10905	0.781055
Nitab4.5_0003141g0020	#N/A	0.301039	5.27211	2.79023	0.109113	0.781055
Nitab4.5_0001570g0020	#N/A	-0.279643	5.93311	2.78855	0.109213	0.781055
Nitab4.5_0003838g0110	#N/A	0.537014	3.34376	2.7884	0.109222	0.781055
Nitab4.5_0001912g0020	#N/A	0.213858	8.22459	2.78834	0.109226	0.781055
Nitab4.5_0000317g0080	#N/A	0.375578	4.4774	2.78662	0.109329	0.781055
Nitab4.5_0002211g0120	#N/A	-0.601849	3.35864	2.78588	0.109373	0.781055
Nitab4.5_0000691g0260	#N/A	0.296079	5.81526	2.78533	0.109406	0.781055
Nitab4.5_0000246g0160	#N/A	-0.203167	6.9821	2.78448	0.109457	0.781055
Nitab4.5_0000377g0180	#N/A	-0.219381	7.26802	2.78442	0.109461	0.781055
Nitab4.5_0000249g0140	#N/A	0.288577	5.36306	2.78301	0.109545	0.781055
Nitab4.5_0001000g0040	#N/A	-0.389934	4.05499	2.78297	0.109548	0.781055
Nitab4.5_0000197g0080	#N/A	0.559574	2.9896	2.77796	0.109849	0.781479
Nitab4.5_0001245g0040	#N/A	0.340589	4.71496	2.77788	0.109854	0.781479
Nitab4.5_0000496g0200	#N/A	0.444866	4.21623	2.77739	0.109884	0.781479
Nitab4.5_0000312g0360	#N/A	-0.412209	3.98223	2.77641	0.109943	0.781479
Nitab4.5_0002224g0090	#N/A	-0.601518	2.88841	2.77419	0.110077	0.781479
Nitab4.5_0001802g0130	#N/A	0.377317	4.20231	2.77283	0.110159	0.781479
Nitab4.5_0000378g0050	#N/A	-0.396955	3.91796	2.77246	0.110181	0.781479
Nitab4.5_0001105g0160	#N/A	-0.641729	2.91565	2.77231	0.110191	0.781479
Nitab4.5_0001290g0150	#N/A	-0.325602	4.95	2.77223	0.110196	0.781479
Nitab4.5_0002694g0070	#N/A	-0.523087	3.24706	2.77164	0.110231	0.781479
Nitab4.5_0001332g0130	#N/A	-0.324104	5.05896	2.77156	0.110236	0.781479
Nitab4.5_0000205g0180	#N/A	-0.695897	2.67127	2.76982	0.110342	0.781824
Nitab4.5_0000019g0410	#N/A	0.571208	3.00611	2.76815	0.110442	0.782121
Nitab4.5_0002815g0100	#N/A	0.212	7.67303	2.76649	0.110543	0.782121
Nitab4.5_0002320g0020	#N/A	-0.466353	3.95597	2.7663	0.110555	0.782121
Nitab4.5_0007178g0030	#N/A	-0.524498	3.60615	2.76443	0.110669	0.782519
Nitab4.5_0001360g0100	#N/A	-0.477515	3.34271	2.76327	0.110739	0.782616
Nitab4.5_0000630g0120	#N/A	-0.208523	7.84092	2.7618	0.110829	0.782688
Nitab4.5_0003283g0040	#N/A	0.599701	3.60249	2.76122	0.110864	0.782688
Nitab4.5_0003274g0090	#N/A	-0.182449	9.14171	2.75823	0.111046	0.783458
Nitab4.5_0000040g0280	#N/A	0.498809	3.61812	2.75747	0.111093	0.783458
Nitab4.5_0000681g0050	#N/A	0.274413	5.99172	2.75661	0.111145	0.783458
Nitab4.5_0001329g0030	#N/A	0.447461	3.63374	2.75556	0.111209	0.783508
Nitab4.5_0000575g0230	#N/A	-0.283542	5.61985	2.75373	0.111322	0.783894
Nitab4.5_0000103g0120	#N/A	-0.245178	6.11849	2.75241	0.111402	0.78406
Nitab4.5_0000295g0110	#N/A	-0.31079	5.21366	2.75061	0.111513	0.784432
Nitab4.5_0002695g0040	#N/A	-0.173852	9.74	2.74912	0.111604	0.784674
Nitab4.5_0000502g0100	#N/A	0.548735	3.20108	2.74659	0.11176	0.785364
Nitab4.5_0000088g0020	#N/A	0.591885	3.15286	2.74543	0.111831	0.785462
Nitab4.5_0000017g0240	#N/A	-0.419832	3.60364	2.74204	0.11204	0.78647
Nitab4.5_0000895g0090	#N/A	-0.279202	6.02062	2.73839	0.112266	0.78647
Nitab4.5_0000008g0850	#N/A	-0.412013	3.95993	2.73735	0.11233	0.78647
Nitab4.5_0000057g0300	#N/A	-0.606623	2.84852	2.7373	0.112333	0.78647
Nitab4.5_0000096g0230	#N/A	0.618435	3.03826	2.73671	0.112369	0.78647
Nitab4.5_0001393g0020	#N/A	0.843268	3.13177	2.73618	0.112402	0.78647
Nitab4.5_0000424g0050	#N/A	-0.663887	3.30831	2.73461	0.112499	0.78647
Nitab4.5_0000122g0020	#N/A	-0.284349	5.244	2.73453	0.112505	0.78647
Nitab4.5_0004005g0050	#N/A	0.800503	2.54336	2.73358	0.112563	0.78647
Nitab4.5_0002300g0130	#N/A	0.381209	4.28181	2.73226	0.112646	0.78647
Nitab4.5_0000733g0030	#N/A	0.547817	3.59046	2.73211	0.112655	0.78647
Nitab4.5_0000467g0120	#N/A	-0.383221	4.42029	2.73117	0.112714	0.78647
Nitab4.5_0002100g0150	#N/A	-0.151461	10.0994	2.73074	0.11274	0.78647
Nitab4.5_0000050g0020	#N/A	0.201028	8.08186	2.72841	0.112885	0.78647
Nitab4.5_0000190g0080	#N/A	0.406355	4	2.72788	0.112918	0.78647
Nitab4.5_0001160g0090	#N/A	-0.255965	5.63721	2.72637	0.113012	0.78647
Nitab4.5_0000667g0010	#N/A	-0.467892	3.40638	2.72617	0.113025	0.78647
Nitab4.5_0003110g0030	#N/A	-0.568755	2.9743	2.72565	0.113057	0.78647
Nitab4.5_0001399g0050	#N/A	-0.339648	4.8368	2.72548	0.113068	0.78647
Nitab4.5_0006444g0020	#N/A	0.237559	6.11404	2.72188	0.113292	0.786636
Nitab4.5_0002252g0040	#N/A	-0.27287	5.70632	2.72014	0.113401	0.786636
Nitab4.5_0000663g0100	#N/A	-0.333762	5.11734	2.71863	0.113496	0.786636
Nitab4.5_0000168g0080	#N/A	-0.503097	3.60942	2.71856	0.1135	0.786636
Nitab4.5_0001579g0100	#N/A	-0.314283	4.70042	2.7171	0.113591	0.786636
Nitab4.5_0000391g0260	#N/A	0.350367	4.3823	2.71649	0.11363	0.786636
Nitab4.5_0002149g0040	#N/A	-0.491432	3.1853	2.71563	0.113684	0.786636
Nitab4.5_0000245g0290	#N/A	-0.262317	5.54437	2.71535	0.113702	0.786636
Nitab4.5_0000294g0010	#N/A	0.582307	3.18442	2.71429	0.113768	0.786636
Nitab4.5_0000745g0060	#N/A	-0.562234	3.0915	2.71249	0.113881	0.786636
Nitab4.5_0000110g0100	#N/A	-0.229274	5.96542	2.71246	0.113883	0.786636
Nitab4.5_0000680g0080	#N/A	0.268743	5.89626	2.71155	0.11394	0.786636
Nitab4.5_0004020g0020	#N/A	-0.430371	3.661	2.71122	0.113961	0.786636
Nitab4.5_0001198g0010	#N/A	0.36141	4.39165	2.7095	0.114069	0.786636
Nitab4.5_0001842g0050	#N/A	0.528226	3.29267	2.70758	0.11419	0.786636
Nitab4.5_0001540g0070	#N/A	-0.235111	6.78146	2.70612	0.114282	0.786636
Nitab4.5_0003234g0070	#N/A	-0.316463	4.66906	2.70518	0.114342	0.786636
Nitab4.5_0001471g0060	#N/A	0.58439	2.96262	2.70307	0.114475	0.786636
Nitab4.5_0000103g0030	#N/A	-0.533466	3.20453	2.70293	0.114484	0.786636
Nitab4.5_0000742g0040	#N/A	0.522218	3.70481	2.70225	0.114527	0.786636
Nitab4.5_0005607g0010	#N/A	-0.459124	3.73362	2.70167	0.114564	0.786636
Nitab4.5_0000952g0030	#N/A	-0.539882	2.98807	2.70124	0.114591	0.786636
Nitab4.5_0002181g0030	#N/A	0.285798	5.535	2.69989	0.114677	0.786636
Nitab4.5_0004506g0080	#N/A	0.314857	4.97999	2.69917	0.114723	0.786636
Nitab4.5_0003617g0030	#N/A	-0.412156	3.78377	2.69777	0.114811	0.786636
Nitab4.5_0000178g0210	#N/A	-0.19201	7.69332	2.69715	0.114851	0.786636
Nitab4.5_0002792g0050	#N/A	-0.292265	4.68299	2.69711	0.114854	0.786636
Nitab4.5_0000006g0150	#N/A	0.315412	4.76681	2.69555	0.114952	0.786636
Nitab4.5_0000726g0020	#N/A	0.521652	3.27406	2.69527	0.11497	0.786636
Nitab4.5_0000383g0110	#N/A	-0.398076	3.82575	2.69516	0.114977	0.786636
Nitab4.5_0000437g0070	#N/A	-0.177077	7.79722	2.69465	0.115009	0.786636
gene-NitaCp079	#N/A	0.342365	5.03708	2.69303	0.115113	0.786636
Nitab4.5_0000483g0170	#N/A	0.719604	3.42205	2.69255	0.115143	0.786636
[truncated: 11,676 more rows]

## Sheet: Pt Gene Annotations
seqid	type	start	end	strand	ID	Dbxref	Name	gene_biotype	locus_tag	gene_synonym	region
NC_001879.2	gene	6	80	-	gene-NitaCt113	GeneID:800436	trnH	tRNA	NitaCt113	#N/A	LSC
NC_001879.2	gene	536	1597	-	gene-NitaCp001	GeneID:800514	psbA	protein_coding	NitaCp001	#N/A	LSC
NC_001879.2	gene	1812	4409	-	gene-NitaCt114	GeneID:800467	trnK	tRNA	NitaCt114	#N/A	LSC
NC_001879.2	gene	2131	3660	-	gene-NitaCp002	GeneID:800495	matK	protein_coding	NitaCp002	#N/A	LSC
NC_001879.2	gene	5097	6214	-	gene-NitaCp003	GeneID:800493	rps16	protein_coding	NitaCp003	#N/A	LSC
NC_001879.2	gene	7420	7491	-	gene-NitaCt115	GeneID:800507	trnQ	tRNA	NitaCt115	#N/A	LSC
NC_001879.2	gene	7839	8024	+	gene-NitaCp004	GeneID:1466293	psbK	protein_coding	NitaCp004	#N/A	LSC
NC_001879.2	gene	8357	8512	+	gene-NitaCp150	GeneID:7564683	psbI	protein_coding	NitaCp150	#N/A	LSC
NC_001879.2	gene	8636	8723	-	gene-NitaCt116	GeneID:800499	trnS	tRNA	NitaCt116	#N/A	LSC
NC_001879.2	gene	9503	10265	+	gene-NitaCt117	GeneID:800505	trnG	tRNA	NitaCt117	#N/A	LSC
NC_001879.2	gene	10435	10506	+	gene-NitaCt118	GeneID:800504	trnR	tRNA	NitaCt118	#N/A	LSC
NC_001879.2	gene	10630	12153	-	gene-NitaCp005	GeneID:800492	atpA	protein_coding	NitaCp005	#N/A	LSC
NC_001879.2	gene	12208	13457	-	gene-NitaCp006	GeneID:800473	atpF	protein_coding	NitaCp006	#N/A	LSC
NC_001879.2	gene	13859	14104	-	gene-NitaCp007	GeneID:800475	atpH	protein_coding	NitaCp007	#N/A	LSC
NC_001879.2	gene	15262	16005	-	gene-NitaCp008	GeneID:800497	atpI	protein_coding	NitaCp008	#N/A	LSC
NC_001879.2	gene	16232	16942	-	gene-NitaCp009	GeneID:800455	rps2	protein_coding	NitaCp009	#N/A	LSC
NC_001879.2	gene	17170	21336	-	gene-NitaCp010	GeneID:800532	rpoC2	protein_coding	NitaCp010	#N/A	LSC
NC_001879.2	gene	21495	24298	-	gene-NitaCp011	GeneID:800521	rpoC1	protein_coding	NitaCp011	#N/A	LSC
NC_001879.2	gene	24304	27516	-	gene-NitaCp012	GeneID:800449	rpoB	protein_coding	NitaCp012	#N/A	LSC
NC_001879.2	gene	28801	28872	+	gene-NitaCt119	GeneID:800530	trnC	tRNA	NitaCt119	#N/A	LSC
NC_001879.2	gene	29543	29632	+	gene-NitaCp013	GeneID:800464	petN	protein_coding	NitaCp013	ycf6	LSC
NC_001879.2	gene	30765	30869	-	gene-NitaCp014	GeneID:800459	psbM	protein_coding	NitaCp014	#N/A	LSC
NC_001879.2	gene	31940	32013	-	gene-NitaCt121	GeneID:800518	trnD	tRNA	NitaCt121	#N/A	LSC
NC_001879.2	gene	32122	32205	-	gene-NitaCt122	GeneID:800477	trnY	tRNA	NitaCt122	#N/A	LSC
NC_001879.2	gene	32265	32337	-	gene-NitaCt120	GeneID:800519	trnE	tRNA	NitaCt120	#N/A	LSC
NC_001879.2	gene	33186	33257	+	gene-NitaCt123	GeneID:800481	trnT	tRNA	NitaCt123	#N/A	LSC
NC_001879.2	gene	34475	35536	+	gene-NitaCp015	GeneID:800525	psbD	protein_coding	NitaCp015	#N/A	LSC
NC_001879.2	gene	35520	36905	+	gene-NitaCp016	GeneID:800516	psbC	protein_coding	NitaCp016	#N/A	LSC
NC_001879.2	gene	37145	37236	-	gene-NitaCt124	GeneID:800529	trnS	tRNA	NitaCt124	#N/A	LSC
NC_001879.2	gene	37254	37571	-	gene-NitaCp017	GeneID:1466294	NitaCp017	protein_coding	NitaCp017	#N/A	LSC
NC_001879.2	gene	37599	37787	+	gene-NitaCp018	GeneID:800480	psbZ	protein_coding	NitaCp018	#N/A	LSC
NC_001879.2	gene	38063	38133	+	gene-NitaCt125	GeneID:800427	trnG	tRNA	NitaCt125	#N/A	LSC
NC_001879.2	gene	38361	38434	-	gene-NitaCt126	GeneID:800479	trnfM	tRNA	NitaCt126	#N/A	LSC
NC_001879.2	gene	38584	38886	-	gene-NitaCp020	GeneID:800488	rps14	protein_coding	NitaCp020	#N/A	LSC
NC_001879.2	gene	39009	41213	-	gene-NitaCp021	GeneID:800418	psaB	protein_coding	NitaCp021	#N/A	LSC
NC_001879.2	gene	41239	43491	-	gene-NitaCp019	GeneID:800453	psaA	protein_coding	NitaCp019	#N/A	LSC
NC_001879.2	gene	44244	46271	-	gene-NitaCp022	GeneID:800437	ycf3	protein_coding	NitaCp022	#N/A	LSC
NC_001879.2	gene	46253	46477	-	gene-NitaCp023	GeneID:1466295	NitaCp023	protein_coding	NitaCp023	#N/A	LSC
NC_001879.2	gene	47126	47204	+	gene-NitaCt127	GeneID:800500	trnS	tRNA	NitaCt127	#N/A	LSC
NC_001879.2	gene	47543	48148	-	gene-NitaCp024	GeneID:800429	rps4	protein_coding	NitaCp024	#N/A	LSC
NC_001879.2	gene	48519	48591	-	gene-NitaCt128	GeneID:800523	trnT	tRNA	NitaCt128	#N/A	LSC
NC_001879.2	gene	48947	49159	+	gene-NitaCp025	GeneID:1466296	NitaCp025	protein_coding	NitaCp025	#N/A	LSC
NC_001879.2	gene	49302	49889	+	gene-NitaCt129	GeneID:800456	trnL	tRNA	NitaCt129	#N/A	LSC
NC_001879.2	gene	50246	50318	+	gene-NitaCt130	GeneID:800487	trnF	tRNA	NitaCt130	#N/A	LSC
NC_001879.2	gene	50995	51471	-	gene-NitaCp026	GeneID:800452	ndhJ	protein_coding	NitaCp026	#N/A	LSC
NC_001879.2	gene	51577	52320	-	gene-NitaCp027	GeneID:800442	ndhK	protein_coding	NitaCp027	#N/A	LSC
NC_001879.2	gene	52311	52673	-	gene-NitaCp028	GeneID:800470	ndhC	protein_coding	NitaCp028	ndh3	LSC
NC_001879.2	gene	53760	54403	-	gene-NitaCt131	GeneID:800528	trnV	tRNA	NitaCt131	#N/A	LSC
NC_001879.2	gene	54594	54666	+	gene-NitaCt132	GeneID:800482	trnM	tRNA	NitaCt132	#N/A	LSC
NC_001879.2	gene	54888	55289	-	gene-NitaCp029	GeneID:800472	atpE	protein_coding	NitaCp029	#N/A	LSC
NC_001879.2	gene	55286	56782	-	gene-NitaCp030	GeneID:800515	atpB	protein_coding	NitaCp030	#N/A	LSC
NC_001879.2	gene	57600	59033	+	gene-NitaCp031	GeneID:800513	rbcL	protein_coding	NitaCp031	#N/A	LSC
NC_001879.2	gene	59798	61336	+	gene-NitaCp032	GeneID:800510	accD	protein_coding	NitaCp032	#N/A	LSC
NC_001879.2	gene	62088	62198	+	gene-NitaCp033	GeneID:800490	psaI	protein_coding	NitaCp033	#N/A	LSC
NC_001879.2	gene	62643	63197	+	gene-NitaCp034	GeneID:1466297	ycf4	protein_coding	NitaCp034	#N/A	LSC
NC_001879.2	gene	63420	64109	+	gene-NitaCp035	GeneID:1466298	cemA	protein_coding	NitaCp035	ycf10	LSC
NC_001879.2	gene	64340	65302	+	gene-NitaCp036	GeneID:800461	petA	protein_coding	NitaCp036	#N/A	LSC
NC_001879.2	gene	66181	66480	+	gene-NitaCp037	GeneID:1466299	NitaCp037	protein_coding	NitaCp037	#N/A	LSC
NC_001879.2	gene	66368	66490	-	gene-NitaCp038	GeneID:800496	psbJ	protein_coding	NitaCp038	#N/A	LSC
NC_001879.2	gene	66615	66731	-	gene-NitaCp039	GeneID:800491	psbL	protein_coding	NitaCp039	#N/A	LSC
NC_001879.2	gene	66754	66873	-	gene-NitaCp040	GeneID:800446	psbF	protein_coding	NitaCp040	#N/A	LSC
NC_001879.2	gene	66883	67134	-	gene-NitaCp041	GeneID:800531	psbE	protein_coding	NitaCp041	#N/A	LSC
NC_001879.2	gene	67282	67593	-	gene-NitaCp042	GeneID:1466300	NitaCp042	protein_coding	NitaCp042	#N/A	LSC
NC_001879.2	gene	68298	68393	+	gene-NitaCp043	GeneID:800424	petL	protein_coding	NitaCp043	#N/A	LSC
NC_001879.2	gene	68575	68688	+	gene-NitaCp044	GeneID:800450	petG	protein_coding	NitaCp044	#N/A	LSC
NC_001879.2	gene	68820	68893	-	gene-NitaCt133	GeneID:800520	trnW	tRNA	NitaCt133	#N/A	LSC
NC_001879.2	gene	69058	69131	-	gene-NitaCt134	GeneID:800506	trnP	tRNA	NitaCt134	#N/A	LSC
NC_001879.2	gene	69570	69704	+	gene-NitaCp045	GeneID:800526	psaJ	protein_coding	NitaCp045	#N/A	LSC
NC_001879.2	gene	70136	70336	+	gene-NitaCp046	GeneID:800444	rpl33	protein_coding	NitaCp046	#N/A	LSC
NC_001879.2	gene	70523	70828	+	gene-NitaCp047	GeneID:800476	rps18	protein_coding	NitaCp047	#N/A	LSC
NC_001879.2	gene	71028	71414	-	gene-NitaCp048	GeneID:800465	rpl20	protein_coding	NitaCp048	#N/A	LSC
NC_001879.2	gene	72476	74510	-	gene-NitaCp050	GeneID:800474	clpP	protein_coding	NitaCp050	#N/A	LSC
NC_001879.2	gene	74956	76482	+	gene-NitaCp052	GeneID:800527	psbB	protein_coding	NitaCp052	#N/A	LSC
NC_001879.2	gene	76683	76787	+	gene-NitaCp053	GeneID:800438	psbT	protein_coding	NitaCp053	#N/A	LSC
NC_001879.2	gene	76861	76992	-	gene-NitaCp054	GeneID:800457	psbN	protein_coding	NitaCp054	#N/A	LSC
NC_001879.2	gene	77104	77325	+	gene-NitaCp055	GeneID:800417	psbH	protein_coding	NitaCp055	#N/A	LSC
NC_001879.2	gene	77455	78855	+	gene-NitaCp056	GeneID:800462	petB	protein_coding	NitaCp056	#N/A	LSC
NC_001879.2	gene	79046	80270	+	gene-NitaCp051	GeneID:800494	petD	protein_coding	NitaCp051	#N/A	LSC
NC_001879.2	gene	80458	81471	-	gene-NitaCp057	GeneID:800443	rpoA	protein_coding	NitaCp057	#N/A	LSC
NC_001879.2	gene	81537	81953	-	gene-NitaCp058	GeneID:800448	rps11	protein_coding	NitaCp058	#N/A	LSC
NC_001879.2	gene	82055	82168	-	gene-NitaCp152	GeneID:7564684	rpl36	protein_coding	NitaCp152	#N/A	LSC
NC_001879.2	gene	82605	83009	-	gene-NitaCp060	GeneID:800524	rps8	protein_coding	NitaCp060	#N/A	LSC
NC_001879.2	gene	83178	83546	-	gene-NitaCp061	GeneID:800439	rpl14	protein_coding	NitaCp061	#N/A	LSC
NC_001879.2	gene	83671	85095	-	gene-NitaCp062	GeneID:800422	rpl16	protein_coding	NitaCp062	#N/A	LSC
NC_001879.2	gene	85242	85898	-	gene-NitaCp063	GeneID:800454	rps3	protein_coding	NitaCp063	#N/A	LSC
NC_001879.2	gene	85883	86350	-	gene-NitaCp064	GeneID:800419	rpl22	protein_coding	NitaCp064	#N/A	LSC
NC_001879.2	gene	86404	86682	-	gene-NitaCp065	GeneID:800434	rps19	protein_coding	NitaCp065	#N/A	LSC
NC_001879.2	gene	86743	88233	-	gene-NitaCp066	GeneID:800420	rpl2	protein_coding	NitaCp066	#N/A	IR
NC_001879.2	gene	88252	88533	-	gene-NitaCp067	GeneID:800478	rpl23	protein_coding	NitaCp067	#N/A	IR
NC_001879.2	gene	88699	88772	-	gene-NitaCt135	GeneID:800433	trnI	tRNA	NitaCt135	#N/A	IR
NC_001879.2	gene	88885	95727	+	gene-NitaCp068	GeneID:800485	ycf2	protein_coding	NitaCp068	#N/A	IR
NC_001879.2	gene	96430	96510	-	gene-NitaCt136	GeneID:800498	trnL	tRNA	NitaCt136	#N/A	IR
NC_001879.2	gene	96556	96795	+	gene-NitaCp072	GeneID:1466303	NitaCp072	protein_coding	NitaCp072	#N/A	IR
NC_001879.2	gene	97050	99261	-	gene-NitaCp073	GeneID:800511	ndhB	protein_coding	NitaCp073	ndh2	IR
NC_001879.2	gene	99541	100008	-	gene-NitaCp074	GeneID:800447	rps7	protein_coding	NitaCp074	#N/A	IR
NC_001879.2	gene	100062	100855	-	gene-NitaCp049	GeneID:800423	rps12	protein_coding	NitaCp049	#N/A	IR
NC_001879.2	gene	101952	102347	-	gene-NitaCp076	GeneID:1466305	NitaCp076	protein_coding	NitaCp076	#N/A	IR
NC_001879.2	gene	102103	102315	+	gene-NitaCp077	GeneID:1466304	NitaCp077	protein_coding	NitaCp077	#N/A	IR
NC_001879.2	gene	102463	102534	+	gene-NitaCt137	GeneID:800435	trnV	tRNA	NitaCt137	#N/A	IR
NC_001879.2	gene	102762	104252	+	gene-NitaCr105	GeneID:1466285	NitaCr105	rRNA	NitaCr105	#N/A	IR
NC_001879.2	gene	104553	105331	+	gene-NitaCt138	GeneID:800522	trnI	tRNA	NitaCt138	#N/A	IR
NC_001879.2	gene	105396	106177	+	gene-NitaCt139	GeneID:800463	trnA	tRNA	NitaCt139	#N/A	IR
NC_001879.2	gene	106331	109140	+	gene-NitaCr106	GeneID:1466286	NitaCr106	rRNA	NitaCr106	#N/A	IR
NC_001879.2	gene	109242	109344	+	gene-NitaCr107	GeneID:1466287	NitaCr107	rRNA	NitaCr107	#N/A	IR
NC_001879.2	gene	109601	109721	+	gene-NitaCr108	GeneID:1466288	NitaCr108	rRNA	NitaCr108	#N/A	IR
NC_001879.2	gene	109979	110052	+	gene-NitaCt140	GeneID:800501	trnR	tRNA	NitaCt140	#N/A	IR
NC_001879.2	gene	110599	110826	-	gene-NitaCp078	GeneID:1466306	NitaCp078	protein_coding	NitaCp078	#N/A	IR
NC_001879.2	gene	110634	110705	-	gene-NitaCt141	GeneID:800426	trnN	tRNA	NitaCt141	#N/A	IR
NC_001879.2	gene	111031	112083	+	gene-NitaCp079	GeneID:1466307	NitaCp079	protein_coding	NitaCp079	#N/A	IR
NC_001879.2	gene	112072	114294	-	gene-NitaCp080	GeneID:800484	ndhF	protein_coding	NitaCp080	ndh5	SSC
NC_001879.2	gene	115063	115230	+	gene-NitaCp081	GeneID:800466	rpl32	protein_coding	NitaCp081	sprA	SSC
NC_001879.2	gene	116163	116242	+	gene-NitaCt142	GeneID:800416	trnL	tRNA	NitaCt142	#N/A	SSC
NC_001879.2	gene	116346	117287	+	gene-NitaCp082	GeneID:800432	ccsA	protein_coding	NitaCp082	ycf5	SSC
NC_001879.2	gene	117525	119027	-	gene-NitaCp083	GeneID:800483	ndhD	protein_coding	NitaCp083	ndh4	SSC
NC_001879.2	gene	119146	119391	-	gene-NitaCp084	GeneID:800430	psaC	protein_coding	NitaCp084	#N/A	SSC
NC_001879.2	gene	119652	119957	-	gene-NitaCp085	GeneID:800415	ndhE	protein_coding	NitaCp085	ndh4L	SSC
NC_001879.2	gene	120181	120711	-	gene-NitaCp086	GeneID:800451	ndhG	protein_coding	NitaCp086	#N/A	SSC
NC_001879.2	gene	121108	121611	-	gene-NitaCp087	GeneID:800458	ndhI	protein_coding	NitaCp087	frxB	SSC
NC_001879.2	gene	121696	123935	-	gene-NitaCp088	GeneID:800512	ndhA	protein_coding	NitaCp088	ndh1	SSC
NC_001879.2	gene	123937	125118	-	gene-NitaCp089	GeneID:800441	ndhH	protein_coding	NitaCp089	#N/A	SSC
NC_001879.2	gene	125230	125493	-	gene-NitaCp090	GeneID:800489	rps15	protein_coding	NitaCp090	#N/A	SSC
NC_001879.2	gene	125891	131599	-	gene-NitaCp151	GeneID:7564685	ycf1	protein_coding	NitaCp151	#N/A	other
NC_001879.2	gene	131804	132031	+	gene-NitaCp091	GeneID:1466308	NitaCp091	protein_coding	NitaCp091	#N/A	IR
NC_001879.2	gene	131925	131996	+	gene-NitaCt143	GeneID:800508	trnN	tRNA	NitaCt143	#N/A	IR
NC_001879.2	gene	132578	132651	-	gene-NitaCt144	GeneID:800502	trnR	tRNA	NitaCt144	#N/A	IR
NC_001879.2	gene	132909	133029	-	gene-NitaCr109	GeneID:1466289	NitaCr109	rRNA	NitaCr109	#N/A	IR
NC_001879.2	gene	133286	133388	-	gene-NitaCr110	GeneID:1466290	NitaCr110	rRNA	NitaCr110	#N/A	IR
NC_001879.2	gene	133490	136299	-	gene-NitaCr111	GeneID:1466291	NitaCr111	rRNA	NitaCr111	#N/A	IR
NC_001879.2	gene	136453	137234	-	gene-NitaCt145	GeneID:800425	trnA	tRNA	NitaCt145	#N/A	IR
NC_001879.2	gene	137299	138077	-	gene-NitaCt146	GeneID:800440	trnI	tRNA	NitaCt146	#N/A	IR
NC_001879.2	gene	138378	139868	-	gene-NitaCr112	GeneID:1466292	NitaCr112	rRNA	NitaCr112	#N/A	IR
NC_001879.2	gene	140096	140167	-	gene-NitaCt147	GeneID:800469	trnV	tRNA	NitaCt147	#N/A	IR
NC_001879.2	gene	140283	140678	+	gene-NitaCp092	GeneID:1466309	NitaCp092	protein_coding	NitaCp092	#N/A	IR
NC_001879.2	gene	140315	140527	-	gene-NitaCp093	GeneID:1466310	NitaCp093	protein_coding	NitaCp093	#N/A	IR
NC_001879.2	gene	141775	142568	+	gene-NitaCp095	GeneID:1466311	rps12	protein_coding	NitaCp095	#N/A	IR
NC_001879.2	gene	142622	143089	+	gene-NitaCp096	GeneID:800428	rps7	protein_coding	NitaCp096	#N/A	IR
NC_001879.2	gene	143369	145580	+	gene-NitaCp097	GeneID:800509	ndhB	protein_coding	NitaCp097	ndh2	IR
NC_001879.2	gene	145835	146074	-	gene-NitaCp098	GeneID:1466312	NitaCp098	protein_coding	NitaCp098	#N/A	IR
NC_001879.2	gene	146120	146200	+	gene-NitaCt148	GeneID:800503	trnL	tRNA	NitaCt148	#N/A	IR
NC_001879.2	gene	146903	153745	-	gene-NitaCp102	GeneID:800486	ycf2	protein_coding	NitaCp102	#N/A	IR
NC_001879.2	gene	153858	153931	+	gene-NitaCt149	GeneID:800471	trnI	tRNA	NitaCt149	#N/A	IR
NC_001879.2	gene	154097	154378	+	gene-NitaCp103	GeneID:800421	rpl23	protein_coding	NitaCp103	#N/A	IR
NC_001879.2	gene	154397	155887	+	gene-NitaCp104	GeneID:800468	rpl2	protein_coding	NitaCp104	#N/A	IR
