# Supplementary material for: Removal of the large inverted repeat from the plastid genome reveals gene dosage effects and leads to increased genome copy number
Source: Nat Plants. 2024 May 27;10(6):923–35. doi: 10.1038/s41477-024-01709-9 (PMC11208156; doi:10.1038/s41477-024-01709-9)
Supplement: Supplementary file 4 — Relative plastid genome copy numbers. [file 41477_2024_1709_MOESM4_ESM.xlsx]

## Sheet: Sheet1
Supplementary Dataset 2. Average values for 2ΔCt and 2ΔΔCt obtained from qunatitative real-time PCR experiments for seedlings, leaf pools and roots for each analyzed gene. 2ΔCt values are presented in Fig. 9a-c. 2ΔΔCt values represent the fold change in comparison to the wild type (WT). Calculations to determine the ratio of the relative ptDNA amount take the total plastid genome sizes of wild ty…
Seedlings
	Average 2ΔCt (calculated from average ∆Ct )			p-value (calculated from ∆Ct )				fold change (average 2ΔΔCt)					Ratio of relative ptDNA amount (Av. 2ΔCt ∆IR*130.6 kb)/(av. 2ΔCt ∆IR*156 kb)
gene	WT	∆IR-1	∆IR-2	WT/∆IR-1	WT/∆IR-2		gene	WT/WT	∆IR-1/WT	∆IR-2/WT		gene	∆IR-1/WT	∆IR-2/WT
rrn16	56.9034	38.762	36.9004	4.79544e-05	0.00133418		rrn16	1	0.681189	0.648475		rrn16	1.14055	1.08578		2ΔCt for ΔIR mutants multiplied by 2 to compensate for the missing copy of the IR
rpl2	63.1889	41.7771	33.3289	0.000325505	0.00175197		rpl2	1	0.661146	0.527449		rpl2	1.107	0.883139
ycf2	76.6177	51.1396	43.8873	0.000511521	9.99469e-05		ycf2	1	0.667465	0.572809		ycf2	1.11758	0.959087
psbC	24.6371	34.8084	30.7798	0.00320596	0.00519701		psbC	1	1.41284	1.24933		psbC	1.1828	1.04591
psbK	25.2042	37.2484	33.6166	0.00596455	0.00855719		psbK	1	1.47787	1.33377		psbK	1.23724	1.11661
petD	36.7588	47.5879	41.962	0.00634908	0.12434		petD	1	1.2946	1.14155		petD	1.08381	0.955684
ndhH	39.6562	52.5111	46.0487	0.0197803	0.151177		ndhH	1	1.32416	1.1612		ndhH	1.10856	0.972129
ndhF	38.8559	49.9039	44.0615	0.00579691	0.146167		ndhF	1	1.28433	1.13397		ndhF	1.07522	0.949337
ndhD	39.6351	50.8747	46.7335	0.00893733	0.0683338		ndhD	1	1.28358	1.17909		ndhD	1.07458	0.987113
nad9	0.533296	0.604993	0.561275	0.216738	0.623042		nad9	1	1.13444	1.05246			Average	Standard deviation
cox1	1.50521	1.68801	1.58198	0.0893746	0.465319		cox1	1	1.12145	1.051			1.06012	0.0893086
Leaf pools
	Average 2ΔCt (calculated from average ∆Ct )			p-value (calculated from ∆Ct )				fold change (average 2ΔΔCt)					Ratio of relative ptDNA amount (Av. 2ΔCt ∆IR*130.6 kb)/(av. 2ΔCt ∆IR*156 kb)
gene	WT	∆IR-1	∆IR-2	WT/∆IR-1	WT/∆IR-2		gene	WT/WT	∆IR-1/WT	∆IR-2/WT		gene	∆IR-1/WT	∆IR-2/WT
rrn16	30.9022	22.8626	22.0049	0.0270465	0.00248997		rrn16	1	0.739837	0.712083		rrn16	1.23875	1.19228		2ΔCt for ΔIR mutants multiplied by 2 to compensate for the missing copy of the IR
rpl2	33.686	24.0726	23.0881	0.00607745	0.000451255		rpl2	1	0.714618	0.685393		rpl2	1.19653	1.14759
ycf2	41.4254	30.3978	28.5319	0.0144522	0.000888886		ycf2	1	0.733797	0.688755		ycf2	1.22864	1.15322
psbC	13.0055	17.8396	18.1616	0.0301059	0.000339177		psbC	1	1.3717	1.39646		psbC	1.14836	1.16909
psbK	14.1481	20.4793	19.9896	0.00960173	0.00465272		psbK	1	1.4475	1.41288		psbK	1.21182	1.18283
petD	18.9497	27.1838	26.1148	0.0111347	0.0116445		petD	1	1.43452	1.37811		petD	1.20095	1.15373
ndhH	21.1557	29.4919	26.6548	0.0172395	0.0188887		ndhH	1	1.39404	1.25993		ndhH	1.16706	1.05479
ndhF	20.4834	29.5643	27.1531	0.023025	0.00819855		ndhF	1	1.44333	1.32562		ndhF	1.20833	1.10978
ndhD	20.7936	28.5053	28.5813	0.0272008	0.00492428		ndhD	1	1.37087	1.37452		ndhD	1.14766	1.15072
nad9	0.435788	0.585505	0.507997	0.0145132	0.215238		nad9	1	1.34355	1.1657			Average	Standard deviation
cox1	1.41348	1.75626	1.48162	0.00094113	0.124524		cox1	1	1.2425	1.04821			1.17012	0.0428192
Roots
	Average 2ΔCt (calculated from average ∆Ct )			p-value (calculated from ∆Ct )				fold change (average 2ΔΔCt)					Ratio of relative ptDNA amount (Av. 2ΔCt ∆IR*130.6 kb)/(av. 2ΔCt ∆IR*156 kb)
gene	WT	∆IR-1	∆IR-2	WT/∆IR-1	WT/∆IR-2		gene	WT/WT	∆IR-1/WT	∆IR-2/WT		gene	∆IR-1/WT	∆IR-2/WT
rrn16	6.25474	3.97948	4.1336	0.000711368	0.000119044		rrn16	1	0.636234	0.660874		rrn16	1.06528	1.10654		2ΔCt for ΔIR mutants multiplied by 2 to compensate for the missing copy of the IR
rpl2	6.65096	4.35017	4.77314	0.000195052	0.00120426		rpl2	1	0.654066	0.717662		rpl2	1.09514	1.20162
ycf2	8.75081	5.63375	5.96119	0.000345087	0.00133968		ycf2	1	0.643797	0.681216		ycf2	1.07795	1.1406
psbC	2.95392	3.55051	3.42597	0.0472622	0.123835		psbC	1	1.20197	1.1598		psbC	1.00626	0.970965
psbK	2.71606	3.09544	3.3081	0.0770958	0.0238053		psbK	1	1.13968	1.21798		psbK	0.954117	1.01967
petD	3.76163	4.19908	4.57127	0.129865	0.0271684		petD	1	1.11629	1.21524		petD	0.934537	1.01737
ndhH	3.98126	4.6291	4.83734	0.0962843	0.0414194		ndhH	1	1.16272	1.21503		ndhH	0.973407	1.01719
ndhF	3.79202	4.14733	4.6439	0.25911	0.0304729		ndhF	1	1.0937	1.22465		ndhF	0.915622	1.02525
ndhD	3.94942	4.62704	4.86218	0.0836009	0.0410976		ndhD	1	1.17158	1.23111		ndhD	0.980819	1.03066
nad9	0.7879	0.722509	0.714527	0.417032	0.38763		nad9	1	0.917007	0.906876			Average	Standard deviation
cox1	2.1563	1.88094	2.03904	0.320176	0.677359		cox1	1	0.872303	0.945621			1.02961	0.0720367
